# Supplementary material for: AMROrbit: a trajectory-based scorecard for antimicrobial stewardship using routine susceptibility testing data
Source: JAC Antimicrob Resist. 2026 Jul 22;8(4):dlag116. doi: 10.1093/jacamr/dlag116 (PMC13390915; doi:10.1093/jacamr/dlag116)
Supplement: dlag116_Supplementary_Data [file dlag116_supplementary_data.xlsx]

## Sheet: S_Table_2
Supplementary Table 2- List of countries spiralling-in, spiralling-out, Persistent and mised/other trajectory for each organism-sample-antibiotic combination with global thresholds.
Organism	Source	Antibiotic	Spiral In	Spiral Out	Persistent	Other	Total	Spiral In Count	Spiral Out Count	Persistent Count	Other Count	Spiral In %	Spiral Out %	Persistent %	Other %
Escherichia coli	Blood	Cefepime	Czech Republic,Denmark,Japan,Switzerland	Brazil,Colombia,Israel,Panama,United States	Australia,Belgium,China,Greece,Ireland,Korea, South,Mexico,Netherlands,Philippines,Spain,Turkey,Venezuela	Argentina,Canada,Chile,Croatia,France,Germany,Hungary,Italy,Kuwait,Poland,Portugal,South Africa,Taiwan,United Kingdom	35	4	5	12	14	11.4286	14.2857	34.2857	40
Escherichia coli	Blood	Piperacillin.tazobactam	Argentina,Canada,Chile,Poland,United Kingdom,United States	Croatia,Hungary,Kuwait,Mexico,South Africa,Venezuela	Belgium,China,Colombia,France,Germany,Japan,Spain,Switzerland,Taiwan,Turkey	Australia,Brazil,Czech Republic,Denmark,Greece,Ireland,Israel,Italy,Korea, South,Netherlands,Panama,Philippines,Portugal	35	6	6	10	13	17.1429	17.1429	28.5714	37.1429
Escherichia coli	Blood	Meropenem	Ireland,Korea, South,Netherlands,Philippines,Switzerland,United Kingdom	Denmark,Mexico,United States	Australia,Belgium,Brazil,China,Czech Republic,France,Germany,Greece,Hungary,Panama,Turkey,Venezuela	Argentina,Canada,Chile,Colombia,Croatia,Israel,Italy,Japan,Kuwait,Poland,Portugal,South Africa,Spain,Taiwan	35	6	3	12	14	17.1429	8.57143	34.2857	40
Escherichia coli	Blood	Tigecycline		Brazil,Colombia,France,Hungary,Ireland,Italy,Japan,Korea, South,Kuwait,Philippines,South Africa,Taiwan,United Kingdom,United States,Venezuela	Argentina,Belgium,Canada,Greece,Israel,Mexico,Netherlands,Panama,Portugal,Spain	Australia,Chile,China,Croatia,Czech Republic,Denmark,Germany,Poland,Switzerland,Turkey	35	0	15	10	10	0	42.8571	28.5714	28.5714
Escherichia coli	Blood	Ceftazidime	Australia,Belgium,Czech Republic,Denmark,Switzerland	Brazil,Croatia,Israel,Philippines,South Africa,United States,Venezuela	Canada,China,Germany,Greece,Japan,Mexico,Netherlands,Panama,Turkey,United Kingdom	Argentina,Chile,Colombia,France,Hungary,Ireland,Italy,Korea, South,Kuwait,Poland,Portugal,Spain,Taiwan	35	5	7	10	13	14.2857	20	28.5714	37.1429
Escherichia coli	Blood	Amoxycillin.clavulanate	Belgium,Greece,Panama,South Africa,United Kingdom	Croatia,Ireland,Mexico,Philippines	Australia,Brazil,Chile,China,Colombia,Italy,Japan,Spain,Switzerland,Turkey	Argentina,Canada,Czech Republic,Denmark,France,Germany,Hungary,Israel,Korea, South,Kuwait,Netherlands,Poland,Portugal,Taiwan,United States,Venezuela	35	5	4	10	16	14.2857	11.4286	28.5714	45.7143
Escherichia coli	Blood	Levofloxacin	Belgium,Chile,Czech Republic,Denmark,Germany,Ireland,Poland,South Africa,Switzerland	Argentina,Colombia,Israel,Japan,Mexico,Philippines,United States	Brazil,Croatia,Greece,Hungary,Italy,Korea, South,Kuwait,Netherlands,Panama,Spain,Turkey,United Kingdom,Venezuela	Australia,Canada,China,France,Portugal,Taiwan	35	9	7	13	6	25.7143	20	37.1429	17.1429
Escherichia coli	Blood	Amikacin	Australia,Belgium,Greece,Panama,Spain,United States	Brazil,China,Czech Republic,Hungary,Korea, South,Mexico,Turkey,Venezuela	Canada,Colombia,Croatia,Denmark,Germany,Israel,Italy,Japan,Netherlands,Philippines,Switzerland,United Kingdom	Argentina,Chile,France,Ireland,Kuwait,Poland,Portugal,South Africa,Taiwan	35	6	8	12	9	17.1429	22.8571	34.2857	25.7143
Escherichia coli	Blood	Ceftriaxone				Belgium,Canada,Chile,Colombia,Croatia,France,Germany,Greece,Ireland,Italy,Mexico,Netherlands,Panama,Portugal,Spain,Switzerland,United Kingdom,United States	18	0	0	0	18	0	0	0	100
Escherichia coli	Blood	Ampicillin	Australia,Canada,Greece,Israel,Poland,Switzerland	Argentina,Brazil,Colombia,Ireland,Turkey	China,Denmark,Germany,Hungary,Japan,Korea, South,Kuwait,Mexico,Netherlands,Panama,Philippines,Spain,Venezuela	Belgium,Chile,Croatia,Czech Republic,France,Italy,Portugal,South Africa,Taiwan,United Kingdom,United States	35	6	5	13	11	17.1429	14.2857	37.1429	31.4286
Escherichia coli	Urine	Imipenem	Argentina,Australia,Chile,Israel,Poland,South Africa,Spain	Belgium,Germany,Italy,Mexico,Taiwan	Brazil,Colombia,France,Greece,Kuwait,Thailand,Venezuela	China,Hungary,Japan,Korea, South,Philippines,Portugal,Romania,Turkey	27	7	5	7	8	25.9259	18.5185	25.9259	29.6296
Escherichia coli	Urine	Meropenem	Canada,Croatia,Israel,Korea, South,Portugal,Romania,Spain	Belgium,Brazil,France,Greece,Japan,Mexico,Taiwan,Turkey	Argentina,Australia,Chile,Germany,Hungary,Italy,Kuwait,Philippines	China,Colombia,Poland,South Africa,Thailand,United States,Venezuela	30	7	8	8	7	23.3333	26.6667	26.6667	23.3333
Escherichia coli	Urine	Cefepime	Argentina,Canada,Chile,Colombia,Greece,Israel	Philippines,Portugal,South Africa,Taiwan	Australia,Croatia,Germany,Japan,Korea, South,Kuwait,Spain,Thailand,Turkey,United States,Venezuela	Belgium,Brazil,China,France,Hungary,Italy,Mexico,Poland,Romania	30	6	4	11	9	20	13.3333	36.6667	30
Escherichia coli	Urine	Piperacillin.tazobactam	Chile,Croatia,Greece,Israel,Kuwait,Poland,United States	Belgium,Colombia,Hungary,Portugal,Romania,Turkey	Brazil,Germany,Italy,Japan,Philippines,Taiwan	Argentina,Australia,Canada,China,France,Korea, South,Mexico,South Africa,Spain,Thailand,Venezuela	30	7	6	6	11	23.3333	20	20	36.6667
Escherichia coli	Urine	Amoxycillin.clavulanate	Australia,Poland	Belgium,France,Taiwan,Turkey	Argentina,Canada,Chile,China,Colombia,Croatia,Greece,Japan,Kuwait,Portugal	Brazil,Germany,Hungary,Israel,Italy,Korea, South,Mexico,Philippines,Romania,South Africa,Spain,Thailand,United States,Venezuela	30	2	4	10	14	6.66667	13.3333	33.3333	46.6667
Escherichia coli	Urine	Tigecycline		United States	Argentina,Australia,Belgium,Brazil,Canada,Chile,Colombia,Croatia,France,Germany,Greece,Hungary,Israel,Italy,Japan,Korea, South,Kuwait,Mexico,Philippines,Portugal,Romania,South Africa,Spain,Taiwan,Thailand,Turkey,Venezuela	China,Poland	30	0	1	27	2	0	3.33333	90	6.66667
Escherichia coli	Urine	Ceftazidime	Australia,Canada,Chile,Colombia,Greece	Croatia,Kuwait,Philippines,Portugal,South Africa,Taiwan,Venezuela	Argentina,Brazil,France,Germany,Israel,Japan,Poland,Spain,Turkey,United States	Belgium,China,Hungary,Italy,Korea, South,Mexico,Romania,Thailand	30	5	7	10	8	16.6667	23.3333	33.3333	26.6667
Escherichia coli	Urine	Amikacin	Argentina,Israel,Philippines,Portugal,Spain,Taiwan	Belgium,China,Colombia,Korea, South,Poland,Romania,Thailand	Brazil,Canada,Greece,Hungary,Japan,Kuwait,South Africa,Turkey,United States,Venezuela	Australia,Chile,Croatia,France,Germany,Italy,Mexico	30	6	7	10	7	20	23.3333	33.3333	23.3333
Escherichia coli	Urine	Ampicillin	Australia,Chile,Croatia,Hungary,Italy,United States	Argentina,Korea, South,Philippines,Taiwan	Brazil,Canada,China,Colombia,Spain,Turkey,Venezuela	Belgium,France,Germany,Greece,Israel,Japan,Kuwait,Mexico,Poland,Portugal,Romania,South Africa,Thailand	30	6	4	7	13	20	13.3333	23.3333	43.3333
Escherichia coli	Urine	Levofloxacin	Australia,Chile,Italy,Portugal,Spain,United States	Argentina,China,South Africa,Taiwan,Thailand	Brazil,Colombia,Croatia,Germany,Japan,Korea, South,Philippines,Poland,Venezuela	Belgium,Canada,France,Greece,Hungary,Israel,Kuwait,Mexico,Romania,Turkey	30	6	5	9	10	20	16.6667	30	33.3333
Escherichia coli	Wound	Levofloxacin	France,Kuwait,Poland,Spain	Greece,Mexico,Thailand,Turkey	Australia,Belgium,Brazil,China,Czech Republic,Italy,Netherlands,Portugal,Taiwan	Argentina,Canada,Colombia,Germany,Israel,Philippines,South Africa,United Kingdom,United States	26	4	4	9	9	15.3846	15.3846	34.6154	34.6154
Escherichia coli	Wound	Amikacin	Argentina,Czech Republic,Israel,Kuwait,Thailand,United Kingdom	Canada,France,Spain,Turkey	China,Colombia,Germany,Greece,Mexico,Portugal,United States	Australia,Belgium,Brazil,Italy,Netherlands,Philippines,Poland,South Africa,Taiwan	26	6	4	7	9	23.0769	15.3846	26.9231	34.6154
Escherichia coli	Wound	Ampicillin	Canada,China,Germany,South Africa,Spain	Czech Republic,France,Italy,Mexico,Philippines,Turkey	Argentina,Australia,Belgium,Colombia,Greece,Israel,Poland,Portugal,Taiwan,United States	Brazil,Kuwait,Netherlands,Thailand,United Kingdom	26	5	6	10	5	19.2308	23.0769	38.4615	19.2308
Escherichia coli	Wound	Ceftazidime	Argentina,Germany,Poland	China,Mexico,Thailand,United Kingdom	Australia,Belgium,Brazil,Czech Republic,France,Netherlands,Philippines,Spain,Taiwan,Turkey	Canada,Colombia,Greece,Israel,Italy,Kuwait,Portugal,South Africa,United States	26	3	4	10	9	11.5385	15.3846	38.4615	34.6154
Escherichia coli	Wound	Tigecycline	China,France	Australia,Belgium,Turkey	Argentina,Canada,Czech Republic,Germany,Greece,Mexico,Thailand,United Kingdom	Brazil,Colombia,Israel,Italy,Kuwait,Netherlands,Philippines,Poland,Portugal,South Africa,Spain,Taiwan,United States	26	2	3	8	13	7.69231	11.5385	30.7692	50
Escherichia coli	Wound	Amoxycillin.clavulanate	Brazil,Canada,Colombia,France,Greece,Spain	Argentina,Australia,Germany,South Africa,Thailand,Turkey,United Kingdom	Belgium,Portugal	China,Czech Republic,Israel,Italy,Kuwait,Mexico,Netherlands,Philippines,Poland,Taiwan,United States	26	6	7	2	11	23.0769	26.9231	7.69231	42.3077
Escherichia coli	Wound	Cefepime	Colombia,Czech Republic,Germany,Spain	Israel,Mexico,Taiwan,Thailand,Turkey,United Kingdom	Argentina,Belgium,Brazil,Canada,Greece,Netherlands,Philippines,Portugal,United States	Australia,China,France,Italy,Kuwait,Poland,South Africa	26	4	6	9	7	15.3846	23.0769	34.6154	26.9231
Escherichia coli	Wound	Piperacillin.tazobactam	Brazil,Canada,China,Kuwait,Poland,Spain	Belgium,Colombia,France,Italy,Mexico,Thailand,Turkey,United Kingdom	Australia,Czech Republic,Germany,Greece,Israel,Netherlands,United States	Argentina,Philippines,Portugal,South Africa,Taiwan	26	6	8	7	5	23.0769	30.7692	26.9231	19.2308
Escherichia coli	Wound	Imipenem	Germany	United Kingdom	Australia,Belgium,Brazil,France,Greece,Portugal,Thailand,Turkey	Argentina,China,Colombia,Czech Republic,Israel,Italy,Kuwait,Mexico,Netherlands,Philippines,Poland,South Africa,Spain,Taiwan	24	1	1	8	14	4.16667	4.16667	33.3333	58.3333
Escherichia coli	Wound	Meropenem		Argentina,Australia,Belgium,Canada,Czech Republic,France,Greece,Netherlands,Poland,South Africa,Turkey	Germany,Israel,Italy,Spain,Taiwan,United Kingdom	Brazil,China,Colombia,Kuwait,Mexico,Philippines,Portugal,Thailand,United States	26	0	11	6	9	0	42.3077	23.0769	34.6154
Escherichia coli	Sputum	Cefepime	Colombia,Germany,South Africa,Spain	Australia,Italy,Philippines,Thailand,Turkey	Canada,France,Israel,Korea, South,Poland,Portugal,United Kingdom	Belgium,China,Czech Republic,Japan,Taiwan,United States	22	4	5	7	6	18.1818	22.7273	31.8182	27.2727
Escherichia coli	Sputum	Meropenem		Australia,Canada,Israel,Portugal,South Africa,Spain,Turkey,United States	Colombia,Czech Republic,Italy,Japan,Korea, South,Taiwan,Thailand	Belgium,China,France,Germany,Philippines,Poland,United Kingdom	22	0	8	7	7	0	36.3636	31.8182	31.8182
Escherichia coli	Sputum	Amoxycillin.clavulanate	Colombia,United Kingdom	Australia,Philippines	Belgium,China,Germany,Israel,Italy,Japan,Portugal,Taiwan,Turkey	Canada,Czech Republic,France,Korea, South,Poland,South Africa,Spain,Thailand,United States	22	2	2	9	9	9.09091	9.09091	40.9091	40.9091
Escherichia coli	Sputum	Imipenem		Czech Republic,Korea, South,Portugal,Turkey	Australia,France,Germany,Italy,Japan,Poland,South Africa,Spain,Taiwan,Thailand,United Kingdom	Belgium,China,Colombia,Israel,Philippines	20	0	4	11	5	0	20	55	25
Escherichia coli	Sputum	Ampicillin	Czech Republic,France,Germany,Italy,Portugal,South Africa,United Kingdom	Australia,Belgium,Colombia,Israel,Korea, South,Thailand	Japan,Philippines,Poland,Spain,Taiwan,United States	Canada,China,Turkey	22	7	6	6	3	31.8182	27.2727	27.2727	13.6364
Escherichia coli	Sputum	Tigecycline		Australia,Israel	Czech Republic,France,Germany,Italy,Korea, South,Philippines,Taiwan,United Kingdom,United States	Belgium,Canada,China,Colombia,Japan,Poland,Portugal,South Africa,Spain,Thailand,Turkey	22	0	2	9	11	0	9.09091	40.9091	50
Escherichia coli	Sputum	Amikacin	Canada,Germany,Japan	Belgium,Italy,Korea, South,Taiwan	Australia,China,Colombia,Czech Republic,Israel,Philippines,Poland,Spain,United Kingdom	France,Portugal,South Africa,Thailand,Turkey,United States	22	3	4	9	6	13.6364	18.1818	40.9091	27.2727
Escherichia coli	Sputum	Ceftazidime	Canada,France,Japan,South Africa,Spain	Australia,Colombia,Thailand,Turkey	Germany,Israel,Korea, South,Philippines,Portugal	Belgium,China,Czech Republic,Italy,Poland,Taiwan,United Kingdom,United States	22	5	4	5	8	22.7273	18.1818	22.7273	36.3636
Escherichia coli	Sputum	Piperacillin.tazobactam	Colombia,Israel,Portugal,Spain,United Kingdom	Australia,France,Korea, South,Turkey	Belgium,Canada,Germany,Japan,Philippines,South Africa,Taiwan	China,Czech Republic,Italy,Poland,Thailand,United States	22	5	4	7	6	22.7273	18.1818	31.8182	27.2727
Escherichia coli	Sputum	Levofloxacin	Canada,Italy,Poland	Australia,China,Thailand	Belgium,Colombia,Czech Republic,France,Korea, South,Philippines,South Africa,Spain,United Kingdom	Germany,Israel,Japan,Portugal,Taiwan,Turkey,United States	22	3	3	9	7	13.6364	13.6364	40.9091	31.8182
Klebsiella pneumoniae	Blood	Amikacin	Australia,Czech Republic,Germany,Hungary,Korea, South,Philippines,Portugal,Switzerland,Taiwan	Argentina,Chile,Croatia,Israel,Italy,Kuwait,Panama,Poland,South Africa	Brazil,Canada,China,Denmark,France,Greece,Ireland,Mexico,Netherlands,Spain,Thailand,Turkey,Venezuela	Belgium,Colombia,Japan,United Kingdom,United States	36	9	9	13	5	25	25	36.1111	13.8889
Klebsiella pneumoniae	Blood	Ceftazidime	Denmark,Germany,Japan,Netherlands,Philippines,Spain,Switzerland	Argentina,Chile,Czech Republic,South Africa,Thailand	Belgium,Brazil,Croatia,Greece,Ireland,Israel,Mexico,Poland,Turkey,United Kingdom,United States	Australia,Canada,China,Colombia,France,Hungary,Italy,Korea, South,Kuwait,Panama,Portugal,Taiwan,Venezuela	36	7	5	11	13	19.4444	13.8889	30.5556	36.1111
Klebsiella pneumoniae	Blood	Tigecycline	Brazil,Hungary,Kuwait	Canada,Greece,Japan,Korea, South,Portugal,Thailand,United States	Argentina,Australia,Belgium,Chile,China,Colombia,Croatia,Czech Republic,Denmark,Ireland,Israel,Mexico,Netherlands,Poland,South Africa	France,Germany,Italy,Panama,Philippines,Spain,Switzerland,Taiwan,Turkey,United Kingdom,Venezuela	36	3	7	15	11	8.33333	19.4444	41.6667	30.5556
Klebsiella pneumoniae	Blood	Levofloxacin	Belgium,Philippines,Taiwan,United Kingdom,United States	Argentina,Chile,Kuwait,Mexico,South Africa,Thailand	Australia,Brazil,Canada,China,Croatia,Germany,Greece,Hungary,Ireland,Israel,Korea, South,Netherlands,Portugal,Spain	Colombia,Czech Republic,Denmark,France,Italy,Japan,Panama,Poland,Switzerland,Turkey,Venezuela	36	5	6	14	11	13.8889	16.6667	38.8889	30.5556
Klebsiella pneumoniae	Blood	Amoxycillin.clavulanate	Czech Republic,Denmark,Germany,Ireland,Israel,Korea, South,Philippines,United Kingdom	Argentina,Chile,Croatia,Poland,Portugal,South Africa,Taiwan,Thailand	Belgium,Brazil,China,Greece,Hungary,Japan,Kuwait,Netherlands,Spain,Switzerland,Venezuela	Australia,Canada,Colombia,France,Italy,Mexico,Panama,Turkey,United States	36	8	8	11	9	22.2222	22.2222	30.5556	25
Klebsiella pneumoniae	Blood	Cefepime	Israel,Netherlands,Philippines,United Kingdom	Argentina,Chile,Czech Republic,South Africa,Thailand	Belgium,Brazil,Croatia,Denmark,Germany,Greece,Hungary,Ireland,Japan,Korea, South,Kuwait,Poland,Spain,Switzerland,Taiwan,Turkey,United States	Australia,Canada,China,Colombia,France,Italy,Mexico,Panama,Portugal,Venezuela	36	4	5	17	10	11.1111	13.8889	47.2222	27.7778
Klebsiella pneumoniae	Blood	Piperacillin.tazobactam	Australia,France,Germany,Ireland,Israel,Korea, South,Netherlands,Switzerland	Argentina,Chile,Croatia,Kuwait,Mexico,Poland,Portugal,South Africa,Thailand	Brazil,Canada,Denmark,Japan,Panama,Spain,United Kingdom,Venezuela	Belgium,China,Colombia,Czech Republic,Greece,Hungary,Italy,Philippines,Taiwan,Turkey,United States	36	8	9	8	11	22.2222	25	22.2222	30.5556
Klebsiella pneumoniae	Blood	Ampicillin	Australia,Colombia,Ireland,Netherlands,Philippines,United Kingdom,Venezuela	Chile,Croatia,Czech Republic,Italy,Kuwait,Poland,South Africa,Thailand	Argentina,Belgium,Canada,China,Denmark,France,Germany,Mexico,Panama,Spain,Taiwan,Turkey,United States	Brazil,Greece,Hungary,Israel,Japan,Korea, South,Portugal,Switzerland	36	7	8	13	8	19.4444	22.2222	36.1111	22.2222
Klebsiella pneumoniae	Blood	Meropenem	Australia,Belgium,Germany,Israel,Spain,Switzerland,Taiwan	Argentina,Chile,Croatia,Kuwait,Panama,Portugal,Thailand	Brazil,Canada,China,Colombia,Czech Republic,France,Hungary,Korea, South,Mexico,Philippines,Poland,South Africa,United Kingdom	Denmark,Greece,Ireland,Italy,Japan,Netherlands,Turkey,United States,Venezuela	36	7	7	13	9	19.4444	19.4444	36.1111	25
Klebsiella pneumoniae	Urine	Amikacin	Australia,Belgium,Germany,Ireland,Philippines,United Kingdom	Argentina,Brazil,Chile,Colombia,Croatia,Greece,Hungary,Italy,Kuwait,Thailand	Canada,Japan,Poland,Portugal,Spain,Switzerland,United States	China,Czech Republic,France,Israel,Mexico,Netherlands,South Africa,Taiwan,Turkey,Venezuela	33	6	10	7	10	18.1818	30.303	21.2121	30.303
Klebsiella pneumoniae	Urine	Levofloxacin	Belgium,Canada,Ireland,Israel,Spain	Brazil,Chile,Croatia,Hungary,Venezuela	Argentina,Australia,Colombia,France,Greece,Italy,Japan,Poland,Portugal,Switzerland,Taiwan,Thailand,United Kingdom,United States	China,Czech Republic,Germany,Kuwait,Mexico,Netherlands,Philippines,South Africa,Turkey	33	5	5	14	9	15.1515	15.1515	42.4242	27.2727
Klebsiella pneumoniae	Urine	Amoxycillin.clavulanate	Belgium,Israel,Mexico,United Kingdom	Argentina,Brazil,Croatia,Greece,Hungary,Kuwait,Taiwan	Australia,Canada,Colombia,Germany,Ireland,Philippines,Venezuela	Chile,China,Czech Republic,France,Italy,Japan,Netherlands,Poland,Portugal,South Africa,Spain,Switzerland,Thailand,Turkey,United States	33	4	7	7	15	12.1212	21.2121	21.2121	45.4545
Klebsiella pneumoniae	Urine	Ceftazidime	Belgium,Canada,Israel,Switzerland	Argentina,Brazil,Croatia,Greece,Italy,Kuwait	Australia,Chile,Colombia,France,Ireland,Netherlands,Philippines,Spain,Thailand,Turkey,United Kingdom	China,Czech Republic,Germany,Hungary,Japan,Mexico,Poland,Portugal,South Africa,Taiwan,United States,Venezuela	33	4	6	11	12	12.1212	18.1818	33.3333	36.3636
Klebsiella pneumoniae	Urine	Tigecycline	Canada,Colombia,Czech Republic,Hungary	Argentina,Brazil,China,Japan,Kuwait,Spain,Switzerland,Taiwan,United Kingdom,United States,Venezuela	Australia,Belgium,Croatia,Germany,Ireland,Israel,Italy,Mexico,Netherlands,Philippines,Poland,Thailand,Turkey	Chile,France,Greece,Portugal,South Africa	33	4	11	13	5	12.1212	33.3333	39.3939	15.1515
Klebsiella pneumoniae	Urine	Ampicillin	Australia,Croatia,Ireland,Mexico,Taiwan	Chile,Greece,Hungary	Canada,China,Czech Republic,France,Germany,Israel,Kuwait,Netherlands,Philippines,South Africa,Turkey	Argentina,Belgium,Brazil,Colombia,Italy,Japan,Poland,Portugal,Spain,Switzerland,Thailand,United Kingdom,United States,Venezuela	33	5	3	11	14	15.1515	9.09091	33.3333	42.4242
Klebsiella pneumoniae	Urine	Imipenem	Mexico,Philippines,Spain,United Kingdom	Brazil,Greece,Hungary,Kuwait,South Africa,Taiwan	Argentina,Belgium,Chile,Colombia,France,Germany,Venezuela	Australia,China,Czech Republic,Israel,Italy,Japan,Netherlands,Poland,Portugal,Thailand,Turkey	28	4	6	7	11	14.2857	21.4286	25	39.2857
Klebsiella pneumoniae	Urine	Cefepime	Japan,Switzerland,United Kingdom	Argentina,Brazil,Colombia,Croatia,Greece	Belgium,Canada,Chile,Ireland,Italy,Kuwait,Netherlands,Philippines,Spain,Taiwan,Thailand	Australia,China,Czech Republic,France,Germany,Hungary,Israel,Mexico,Poland,Portugal,South Africa,Turkey,United States,Venezuela	33	3	5	11	14	9.09091	15.1515	33.3333	42.4242
Klebsiella pneumoniae	Urine	Piperacillin.tazobactam	Belgium,Ireland,Israel,Switzerland,United Kingdom,United States	Argentina,Brazil,Chile,Croatia,Greece,Hungary,Taiwan	Australia,Canada,Colombia,Italy,Netherlands,Portugal,Spain,Thailand	China,Czech Republic,France,Germany,Japan,Kuwait,Mexico,Philippines,Poland,South Africa,Turkey,Venezuela	33	6	7	8	12	18.1818	21.2121	24.2424	36.3636
Klebsiella pneumoniae	Urine	Meropenem	Australia,Canada,Germany,Israel,Mexico,Spain,United Kingdom	Brazil,Croatia,Greece,Hungary,Kuwait,South Africa,Taiwan	Argentina,Colombia,Czech Republic,Ireland,Netherlands,Philippines,Switzerland,Thailand,United States	Belgium,Chile,China,France,Italy,Japan,Poland,Portugal,Turkey,Venezuela	33	7	7	9	10	21.2121	21.2121	27.2727	30.303
Klebsiella pneumoniae	Wound	Ceftaroline	China,France,Philippines,Spain,Thailand	Argentina,Czech Republic,Greece,Israel,Kuwait,South Africa	Australia,Belgium,Brazil,Colombia,Italy,Netherlands,Turkey	Germany,Mexico,Poland,Portugal,Taiwan	23	5	6	7	5	21.7391	26.087	30.4348	21.7391
Klebsiella pneumoniae	Wound	Meropenem	Canada,Israel,United States	Greece,Portugal,South Africa,Turkey	Argentina,Australia,Belgium,Colombia,France,Germany,Philippines,Thailand	Brazil,China,Czech Republic,Italy,Kuwait,Mexico,Netherlands,Poland,Spain,Taiwan	25	3	4	8	10	12	16	32	40
Klebsiella pneumoniae	Wound	Cefepime	France,Taiwan,Thailand	Czech Republic,Greece	Argentina,Australia,Belgium,Brazil,Germany,Israel,Mexico,South Africa,Spain,Turkey	Canada,China,Colombia,Italy,Kuwait,Netherlands,Philippines,Poland,Portugal,United States	25	3	2	10	10	12	8	40	40
Klebsiella pneumoniae	Wound	Piperacillin.tazobactam	Belgium,Israel,Thailand	South Africa,Turkey	Colombia,Czech Republic,France,Greece,Mexico,Portugal	Argentina,Australia,Brazil,Canada,China,Germany,Italy,Kuwait,Netherlands,Philippines,Poland,Spain,Taiwan,United States	25	3	2	6	14	12	8	24	56
Klebsiella pneumoniae	Wound	Ceftazidime.avibactam	Israel,Portugal	Argentina,Brazil,China,Italy,Mexico,Turkey	Belgium,Colombia,Czech Republic,France,Greece,Kuwait,Netherlands,Philippines,Taiwan	Australia,Germany,Poland,South Africa,Spain,Thailand	23	2	6	9	6	8.69565	26.087	39.1304	26.087
Klebsiella pneumoniae	Wound	Ampicillin	Brazil,Netherlands,Philippines,Spain	Belgium,Colombia,Portugal	Canada,Czech Republic,Germany,Israel,Italy,Poland,Turkey	Argentina,Australia,China,France,Greece,Kuwait,Mexico,South Africa,Taiwan,Thailand,United States	25	4	3	7	11	16	12	28	44
Klebsiella pneumoniae	Wound	Imipenem		Greece,Portugal,Turkey	Argentina,Australia,Colombia,France,Germany,Netherlands	Belgium,Brazil,China,Czech Republic,Israel,Italy,Kuwait,Mexico,Philippines,Poland,South Africa,Spain,Taiwan,Thailand	23	0	3	6	14	0	13.0435	26.087	60.8696
Klebsiella pneumoniae	Wound	Tigecycline		Spain	Argentina,China,Greece,Mexico,Philippines	Australia,Belgium,Brazil,Canada,Colombia,Czech Republic,France,Germany,Israel,Italy,Kuwait,Netherlands,Poland,Portugal,South Africa,Taiwan,Thailand,Turkey,United States	25	0	1	5	19	0	4	20	76
Klebsiella pneumoniae	Wound	Ceftazidime	France,Philippines,Thailand	Czech Republic,Greece,Kuwait	Argentina,Australia,Belgium,Brazil,Germany,Mexico,South Africa,Spain,Taiwan,Turkey	Canada,China,Colombia,Israel,Italy,Netherlands,Poland,Portugal,United States	25	3	3	10	9	12	12	40	36
Klebsiella pneumoniae	Wound	Aztreonam	China,France,Netherlands,Thailand	Czech Republic,Greece,Mexico,South Africa	Argentina,Australia,Belgium,Brazil,Colombia,Germany,Italy,Poland,Spain,Taiwan,Turkey	Israel,Kuwait,Philippines,Portugal	23	4	4	11	4	17.3913	17.3913	47.8261	17.3913
Klebsiella pneumoniae	Wound	Levofloxacin	Belgium,Colombia,Israel,Kuwait	Greece,Philippines,Portugal,Taiwan	Argentina,Australia,Brazil,Czech Republic,France,Mexico,Netherlands,Poland,South Africa,Turkey	Canada,China,Germany,Italy,Spain,Thailand,United States	25	4	4	10	7	16	16	40	28
Klebsiella pneumoniae	Wound	Amoxycillin.clavulanate	Czech Republic,Israel,Philippines	Argentina,Greece,South Africa,Turkey	Australia,Colombia,France,Kuwait,Mexico,Poland,Taiwan	Belgium,Brazil,Canada,China,Germany,Italy,Netherlands,Portugal,Spain,Thailand,United States	25	3	4	7	11	12	16	28	44
Klebsiella pneumoniae	Wound	Amikacin	Canada,Mexico,Philippines,Taiwan	Czech Republic,Greece,Poland,Turkey	Argentina,Australia,Belgium,Brazil,Colombia,France,Germany,Israel,Italy,Kuwait,Netherlands,Portugal,United States	China,South Africa,Spain,Thailand	25	4	4	13	4	16	16	52	16
Klebsiella pneumoniae	Sputum	Meropenem	Belgium,Ireland,Israel	Colombia,Italy,Portugal,Romania,Spain	Australia,Brazil,Canada,Czech Republic,Germany,Greece,Japan,Korea, South,Mexico,Netherlands,South Africa,Thailand,Turkey,United Kingdom	Argentina,China,France,Philippines,Taiwan,United States,Venezuela	29	3	5	14	7	10.3448	17.2414	48.2759	24.1379
Klebsiella pneumoniae	Sputum	Amoxycillin.clavulanate	Czech Republic,Israel,Japan,Mexico	Colombia,Romania,South Africa	Argentina,Australia,Brazil,France,Greece,Ireland,Italy,Portugal,Thailand,Turkey,United Kingdom	Belgium,Canada,China,Germany,Korea, South,Netherlands,Philippines,Spain,Taiwan,United States,Venezuela	29	4	3	11	11	13.7931	10.3448	37.931	37.931
Klebsiella pneumoniae	Sputum	Tigecycline		Belgium,Brazil,China,France,Israel,Netherlands,Philippines,Romania,Thailand,Turkey,Venezuela	Argentina,Australia,Colombia,Germany,Ireland,Korea, South,Mexico,Portugal,Spain,Taiwan,United States	Canada,Czech Republic,Greece,Italy,Japan,South Africa,United Kingdom	29	0	11	11	7	0	37.931	37.931	24.1379
Klebsiella pneumoniae	Sputum	Amikacin	Belgium,Ireland,Israel,Japan,Korea, South,Mexico,Netherlands,Spain,United Kingdom	Colombia,Italy,Philippines,Romania,South Africa,Turkey,United States,Venezuela	Australia,Brazil,Canada,Greece,Portugal,Thailand	Argentina,China,Czech Republic,France,Germany,Taiwan	29	9	8	6	6	31.0345	27.5862	20.6897	20.6897
Klebsiella pneumoniae	Sputum	Aztreonam	Belgium,Philippines	Czech Republic,South Africa,Thailand,Venezuela	Australia,France,Germany,Greece,Israel,Italy,Japan,Netherlands,Spain,United Kingdom	Argentina,China,Colombia,Korea, South,Mexico,Portugal,Romania,Taiwan,Turkey	25	2	4	10	9	8	16	40	36
Klebsiella pneumoniae	Sputum	Ceftazidime	Belgium,United Kingdom,United States	Brazil,Czech Republic,Italy,South Africa	Canada,France,Germany,Greece,Ireland,Israel,Japan,Mexico,Netherlands,Philippines,Thailand	Argentina,Australia,China,Colombia,Korea, South,Portugal,Romania,Spain,Taiwan,Turkey,Venezuela	29	3	4	11	11	10.3448	13.7931	37.931	37.931
Klebsiella pneumoniae	Sputum	Piperacillin.tazobactam	Canada,Czech Republic,Korea, South,Philippines	Brazil,Colombia,Ireland,Italy,Venezuela	Australia,France,Greece,Japan,Mexico,Netherlands,South Africa,Thailand,Turkey,United States	Argentina,Belgium,China,Germany,Israel,Portugal,Romania,Spain,Taiwan,United Kingdom	29	4	5	10	10	13.7931	17.2414	34.4828	34.4828
Klebsiella pneumoniae	Sputum	Levofloxacin	Argentina,Belgium	Brazil,Greece,Italy,Korea, South	Canada,Colombia,France,Ireland,Israel,Japan,Mexico,Netherlands,Philippines,South Africa,Thailand,Turkey,United Kingdom	Australia,China,Czech Republic,Germany,Portugal,Romania,Spain,Taiwan,United States,Venezuela	29	2	4	13	10	6.89655	13.7931	44.8276	34.4828
Klebsiella pneumoniae	Sputum	Ampicillin	Canada,Mexico,Spain,Venezuela	Belgium,Brazil,Greece,Philippines,South Africa	Australia,China,Czech Republic,Israel,Romania,United States	Argentina,Colombia,France,Germany,Ireland,Italy,Japan,Korea, South,Netherlands,Portugal,Taiwan,Thailand,Turkey,United Kingdom	29	4	5	6	14	13.7931	17.2414	20.6897	48.2759
Klebsiella pneumoniae	Sputum	Ceftaroline	Argentina,Korea, South,Philippines,United Kingdom	Czech Republic,Greece,Italy,Thailand,Venezuela	Australia,Belgium,France,Germany,Israel,Japan,Netherlands,South Africa	China,Colombia,Mexico,Portugal,Romania,Spain,Taiwan,Turkey	25	4	5	8	8	16	20	32	32
Klebsiella pneumoniae	Sputum	Cefepime	Belgium,Canada,Ireland,Philippines,Spain,United States	Brazil,Czech Republic,Israel,Italy,Korea, South,South Africa,Venezuela	Argentina,France,Germany,Greece,Japan,Netherlands,Thailand,Turkey,United Kingdom	Australia,China,Colombia,Mexico,Portugal,Romania,Taiwan	29	6	7	9	7	20.6897	24.1379	31.0345	24.1379
Klebsiella pneumoniae	Sputum	Imipenem	Australia,Belgium,Israel,Netherlands	Colombia,Portugal,Romania	Argentina,France,Germany,Greece,Italy,Japan,Mexico,South Africa,Spain,Thailand,Turkey,United Kingdom	China,Czech Republic,Korea, South,Philippines,Taiwan,Venezuela	25	4	3	12	6	16	12	48	24
Klebsiella pneumoniae	Sputum	Ceftazidime.avibactam	Belgium,Germany	Argentina,Colombia,Italy,Romania,South Africa,Taiwan	China	Australia,Czech Republic,France,Greece,Israel,Japan,Korea, South,Mexico,Netherlands,Philippines,Portugal,Spain,Thailand,Turkey,United Kingdom,Venezuela	25	2	6	1	16	8	24	4	64
Pseudomonas aeruginosa	Blood	Piperacillin.tazobactam	Denmark,Philippines,Taiwan,United Kingdom	Argentina,Greece,Israel,Korea, South,Mexico	Australia,Chile,Colombia,Croatia,France,Germany,Hungary,Kuwait,United States	Belgium,Brazil,Canada,China,Ireland,Italy,Japan,Poland,Portugal,Spain,Turkey,Venezuela	30	4	5	9	12	13.3333	16.6667	30	40
Pseudomonas aeruginosa	Blood	Cefepime	Australia,Croatia,Germany,Hungary,Ireland,Taiwan	Argentina,Brazil,Italy,Japan,Kuwait,Mexico	China,Colombia,France,Korea, South,Philippines,Portugal,United Kingdom	Belgium,Canada,Chile,Denmark,Greece,Israel,Poland,Spain,Turkey,United States,Venezuela	30	6	6	7	11	20	20	23.3333	36.6667
Pseudomonas aeruginosa	Blood	Imipenem	Australia,France	Brazil,Colombia,Venezuela	Belgium,Chile,Germany,Greece,Japan,Mexico,United Kingdom	Argentina,China,Denmark,Hungary,Israel,Korea, South,Kuwait,Philippines,Poland,Spain,Turkey	23	2	3	7	11	8.69565	13.0435	30.4348	47.8261
Pseudomonas aeruginosa	Blood	Ceftazidime	China,Germany,Spain,Taiwan,United States	Argentina,Greece,Israel,Italy,Korea, South,Kuwait,Mexico	Australia,Belgium,Canada,Chile,Colombia,Denmark,Hungary,Japan,United Kingdom,Venezuela	Brazil,Croatia,France,Ireland,Philippines,Poland,Portugal,Turkey	30	5	7	10	8	16.6667	23.3333	33.3333	26.6667
Pseudomonas aeruginosa	Blood	Meropenem	China,Taiwan,United Kingdom	Argentina,Brazil	Australia,Canada,Chile,Colombia,Germany,Greece,Ireland,Italy,Japan,Mexico,Philippines,Poland,Spain,United States	Belgium,Croatia,Denmark,France,Hungary,Israel,Korea, South,Kuwait,Portugal,Turkey,Venezuela	30	3	2	14	11	10	6.66667	46.6667	36.6667
Pseudomonas aeruginosa	Blood	Amikacin	China,Ireland,Philippines,Spain,United States	Argentina,Brazil,Korea, South	Belgium,Chile,Colombia,France,Greece,Kuwait,United Kingdom,Venezuela	Australia,Canada,Croatia,Denmark,Germany,Hungary,Israel,Italy,Japan,Mexico,Poland,Portugal,Taiwan,Turkey	30	5	3	8	14	16.6667	10	26.6667	46.6667
Pseudomonas aeruginosa	Blood	Levofloxacin	China,France,Taiwan,United Kingdom,United States	Argentina,Brazil,Colombia,Israel,Korea, South,Spain	Chile,Croatia,Denmark,Germany,Greece,Hungary,Japan,Kuwait,Philippines	Australia,Belgium,Canada,Ireland,Italy,Mexico,Poland,Portugal,Turkey,Venezuela	30	5	6	9	10	16.6667	20	30	33.3333
Pseudomonas aeruginosa	Urine	Aztreonam	Australia,Czech Republic,France,Germany,Japan,Poland	Brazil,Chile,Italy,Kuwait	Argentina,China,Colombia,Hungary,Portugal,Spain,Turkey,Venezuela	Belgium,Greece,Israel,Korea, South,Mexico,Netherlands,Philippines,South Africa,Thailand	27	6	4	8	9	22.2222	14.8148	29.6296	33.3333
Pseudomonas aeruginosa	Urine	Ceftazidime.avibactam	France,Italy,Japan,Netherlands,Portugal	Argentina,Hungary,Israel,Korea, South,South Africa,Venezuela	Australia,Colombia,Czech Republic,Germany,Greece,Kuwait,Turkey	Belgium,Brazil,Chile,China,Mexico,Philippines,Poland,Spain,Thailand	27	5	6	7	9	18.5185	22.2222	25.9259	33.3333
Pseudomonas aeruginosa	Urine	Imipenem	Germany,Italy,Kuwait,Philippines	Korea, South,Thailand,Turkey,Venezuela	Argentina,Belgium,Chile,Colombia,Czech Republic,Hungary,Japan,Spain	Australia,Brazil,China,France,Greece,Israel,Mexico,Netherlands,Poland,Portugal,South Africa	27	4	4	8	11	14.8148	14.8148	29.6296	40.7407
Pseudomonas aeruginosa	Urine	Ceftazidime	Australia,Canada,China,Japan,Spain	Chile,Greece,Italy,Korea, South,Portugal,Venezuela	Argentina,Colombia,Croatia,France,Germany,Hungary,Kuwait,Netherlands,South Africa,Turkey,United States	Belgium,Brazil,Czech Republic,Israel,Mexico,Philippines,Poland,Thailand	30	5	6	11	8	16.6667	20	36.6667	26.6667
Pseudomonas aeruginosa	Urine	Piperacillin.tazobactam	Canada,Czech Republic,France,Germany,United States	Argentina,Chile,Korea, South,Portugal,Venezuela	Australia,Belgium,Colombia,Hungary,Kuwait,Netherlands,Spain	Brazil,China,Croatia,Greece,Israel,Italy,Japan,Mexico,Philippines,Poland,South Africa,Thailand,Turkey	30	5	5	7	13	16.6667	16.6667	23.3333	43.3333
Pseudomonas aeruginosa	Urine	Cefepime	Australia,Italy,Netherlands,South Africa,United States	Argentina,Hungary,Korea, South,Venezuela	Chile,Croatia,Czech Republic,Germany,Greece,Kuwait,Portugal,Spain	Belgium,Brazil,Canada,China,Colombia,France,Israel,Japan,Mexico,Philippines,Poland,Thailand,Turkey	30	5	4	8	13	16.6667	13.3333	26.6667	43.3333
Pseudomonas aeruginosa	Urine	Meropenem	Canada,Italy,Japan,Philippines,United States	Argentina,Croatia,Korea, South,South Africa,Turkey,Venezuela	Belgium,Chile,Colombia,France,Germany,Greece,Hungary,Israel,Netherlands,Poland	Australia,Brazil,China,Czech Republic,Kuwait,Mexico,Portugal,Spain,Thailand	30	5	6	10	9	16.6667	20	33.3333	30
Pseudomonas aeruginosa	Urine	Amikacin	Italy,Philippines	Argentina,Brazil,Chile,Korea, South,Turkey	Australia,Canada,China,Colombia,France,Germany,Greece,Kuwait,Netherlands,Portugal,Spain,United States,Venezuela	Belgium,Croatia,Czech Republic,Hungary,Israel,Japan,Mexico,Poland,South Africa,Thailand	30	2	5	13	10	6.66667	16.6667	43.3333	33.3333
Pseudomonas aeruginosa	Urine	Levofloxacin	Australia,Colombia,Italy	Belgium,Korea, South,Thailand,Turkey,Venezuela	Argentina,Canada,Chile,Czech Republic,France,Germany,Hungary,Japan,Kuwait,Netherlands,Poland,Portugal,Spain,United States	Brazil,China,Croatia,Greece,Israel,Mexico,Philippines,South Africa	30	3	5	14	8	10	16.6667	46.6667	26.6667
Pseudomonas aeruginosa	Urine	Colistin		Argentina,Belgium,Chile,Colombia,France,Israel,Italy,Spain,Venezuela	Brazil,Czech Republic,Greece,Japan,Korea, South,South Africa,Thailand,Turkey	Australia,China,Germany,Hungary,Kuwait,Mexico,Netherlands,Philippines,Poland,Portugal	27	0	9	8	10	0	33.3333	29.6296	37.037
Pseudomonas aeruginosa	Wound	Amikacin	Australia,Belgium,Canada,Israel,Panama,Switzerland,Thailand	Argentina,Chile,Colombia,Czech Republic,Philippines,Turkey	Brazil,Hungary,Italy,Korea, South,Kuwait,Mexico,Netherlands,Poland,Portugal,Taiwan,United Kingdom,United States	Croatia,France,Germany,South Africa,Spain	30	7	6	12	5	23.3333	20	40	16.6667
Pseudomonas aeruginosa	Wound	Levofloxacin	France,Hungary,Panama,Poland,South Africa	Argentina,Brazil,Czech Republic,Korea, South,Portugal,Spain	Australia,Canada,Chile,Croatia,Germany,Israel,Italy,Mexico,Netherlands,Philippines,Switzerland,Thailand,Turkey,United Kingdom,United States	Belgium,Colombia,Kuwait,Taiwan	30	5	6	15	4	16.6667	20	50	13.3333
Pseudomonas aeruginosa	Wound	Meropenem	Australia,Canada,Germany,Israel,Panama,Poland,Thailand,United Kingdom	Brazil,Chile,Colombia,Korea, South,Portugal,Turkey	Argentina,Croatia,Czech Republic,France,Italy,Mexico,Netherlands,Spain,Switzerland	Belgium,Hungary,Kuwait,Philippines,South Africa,Taiwan,United States	30	8	6	9	7	26.6667	20	30	23.3333
Pseudomonas aeruginosa	Wound	Piperacillin.tazobactam	Germany,Hungary,Philippines,South Africa,United Kingdom	Chile,Croatia,France,Korea, South	Argentina,Belgium,Brazil,Czech Republic,Israel,Italy,Netherlands,Panama,Thailand,United States	Australia,Canada,Colombia,Kuwait,Mexico,Poland,Portugal,Spain,Switzerland,Taiwan,Turkey	30	5	4	10	11	16.6667	13.3333	33.3333	36.6667
Pseudomonas aeruginosa	Wound	Cefepime	Canada,France,Panama,Poland,South Africa,United Kingdom	Brazil,Chile,Colombia,Croatia,Korea, South,Thailand	Argentina,Belgium,Czech Republic,Hungary,Italy,Mexico,Portugal,Switzerland,United States	Australia,Germany,Israel,Kuwait,Netherlands,Philippines,Spain,Taiwan,Turkey	30	6	6	9	9	20	20	30	30
Pseudomonas aeruginosa	Wound	Ceftazidime.avibactam	Australia,Belgium,Germany,Italy,Poland,Spain,United Kingdom	Brazil,Chile,Colombia,Korea, South,Thailand	Argentina,Czech Republic,Hungary,Mexico,Netherlands,Portugal,Turkey	France,Israel,Kuwait,Philippines,South Africa,Taiwan	25	7	5	7	6	28	20	28	24
Pseudomonas aeruginosa	Wound	Imipenem	South Africa,United Kingdom	Chile,Mexico,Portugal,Turkey	Argentina,Belgium,Czech Republic,Germany,Israel,Italy,Korea, South,Netherlands,Taiwan	Australia,Brazil,Colombia,France,Hungary,Kuwait,Philippines,Poland,Spain,Thailand	25	2	4	9	10	8	16	36	40
Pseudomonas aeruginosa	Wound	Ceftazidime	Belgium,Germany,Hungary,Panama,South Africa	Argentina,Chile,Colombia,Croatia,Korea, South	Brazil,Czech Republic,Spain,Switzerland,Thailand,United Kingdom	Australia,Canada,France,Israel,Italy,Kuwait,Mexico,Netherlands,Philippines,Poland,Portugal,Taiwan,Turkey,United States	30	5	5	6	14	16.6667	16.6667	20	46.6667
Pseudomonas aeruginosa	Wound	Aztreonam	Belgium,Czech Republic,Germany,Hungary,Philippines,South Africa,United Kingdom	Argentina,Chile,Korea, South,Portugal,Spain,Thailand,Turkey	Colombia,France,Israel,Italy,Netherlands	Australia,Brazil,Kuwait,Mexico,Poland,Taiwan	25	7	7	5	6	28	28	20	24
Pseudomonas aeruginosa	Sputum	Amikacin	Spain,Switzerland,Taiwan,Thailand,United Kingdom	Belgium,Colombia,Croatia,Denmark,Korea, South	Brazil,Chile,China,Czech Republic,Ireland,Israel,Mexico,Philippines,Poland,Portugal,South Africa	Argentina,Australia,Canada,France,Germany,Greece,Hungary,Italy,Japan,Kuwait,Netherlands,Turkey,United States,Venezuela	35	5	5	11	14	14.2857	14.2857	31.4286	40
Pseudomonas aeruginosa	Sputum	Ceftazidime.avibactam	Belgium,France,Italy,Philippines,United Kingdom	Brazil,Chile,Czech Republic,Israel,Portugal,Venezuela	Argentina,Australia,Colombia,Denmark,Germany,Hungary,Korea, South,Mexico,Netherlands,Poland,Spain,Thailand	China,Greece,Japan,Kuwait,South Africa,Taiwan,Turkey	30	5	6	12	7	16.6667	20	40	23.3333
Pseudomonas aeruginosa	Sputum	Cefepime	Australia,Belgium,Hungary,Italy,Philippines,Spain	Brazil,Canada,Chile,Colombia,Croatia,Czech Republic,Denmark,Israel,United States	Argentina,France,Mexico,Netherlands,Poland,Taiwan,Thailand,Venezuela	China,Germany,Greece,Ireland,Japan,Korea, South,Kuwait,Portugal,South Africa,Switzerland,Turkey,United Kingdom	35	6	9	8	12	17.1429	25.7143	22.8571	34.2857
Pseudomonas aeruginosa	Sputum	Aztreonam	Denmark,Greece,Hungary,Mexico,Philippines,South Africa	Brazil,Colombia,Czech Republic,Israel,Portugal,Taiwan,Thailand	Australia,Belgium,France,Korea, South,Netherlands,Turkey,United Kingdom,Venezuela	Argentina,Chile,China,Germany,Italy,Japan,Kuwait,Poland,Spain	30	6	7	8	9	20	23.3333	26.6667	30
Pseudomonas aeruginosa	Sputum	Imipenem	Argentina,Philippines,United Kingdom	Brazil,Chile,Czech Republic,Thailand	Australia,Belgium,Colombia,Denmark,Mexico,Netherlands,Portugal,Taiwan,Venezuela	China,France,Germany,Greece,Hungary,Israel,Italy,Japan,Korea, South,Kuwait,Poland,South Africa,Spain,Turkey	30	3	4	9	14	10	13.3333	30	46.6667
Pseudomonas aeruginosa	Sputum	Levofloxacin	Ireland	Brazil,Israel,Taiwan	Argentina,Australia,China,Colombia,Croatia,Czech Republic,Denmark,Germany,Italy,Japan,Korea, South,Mexico,Netherlands,Philippines,Spain,United Kingdom,United States,Venezuela	Belgium,Canada,Chile,France,Greece,Hungary,Kuwait,Poland,Portugal,South Africa,Switzerland,Thailand,Turkey	35	1	3	18	13	2.85714	8.57143	51.4286	37.1429
Pseudomonas aeruginosa	Sputum	Piperacillin.tazobactam	Argentina,Australia,Belgium,Japan,Mexico,Philippines,Spain,Switzerland	Brazil,Chile,Colombia,Czech Republic,Israel,Italy,Portugal,Thailand,United States	Canada,Croatia,Denmark,France,Hungary,Korea, South,Netherlands,Poland,South Africa,Taiwan,Venezuela	China,Germany,Greece,Ireland,Kuwait,Turkey,United Kingdom	35	8	9	11	7	22.8571	25.7143	31.4286	20
Pseudomonas aeruginosa	Sputum	Colistin		Argentina,Australia,Belgium,Brazil,Chile,Colombia,Czech Republic,Italy,Korea, South,Mexico,Poland,Spain,Taiwan,Thailand,Venezuela	France,Germany,Portugal	China,Denmark,Greece,Hungary,Israel,Japan,Kuwait,Netherlands,Philippines,South Africa,Turkey,United Kingdom	30	0	15	3	12	0	50	10	40
Pseudomonas aeruginosa	Sputum	Meropenem	Australia,Denmark,Philippines	Brazil,Colombia,Czech Republic,Thailand,United States	Canada,Chile,China,Croatia,France,Israel,Japan,Korea, South,Mexico,Netherlands,Portugal,Switzerland,United Kingdom,Venezuela	Argentina,Belgium,Germany,Greece,Hungary,Ireland,Italy,Kuwait,Poland,South Africa,Spain,Taiwan,Turkey	35	3	5	14	13	8.57143	14.2857	40	37.1429
Pseudomonas aeruginosa	Sputum	Ceftazidime	Australia,Belgium,France,Italy,South Africa,Spain	Brazil,Canada,Colombia,Czech Republic,Hungary,Israel,Portugal,Thailand,United States	Chile,Denmark,Germany,Japan,Mexico,Netherlands,Poland,Switzerland,Taiwan,United Kingdom,Venezuela	Argentina,China,Croatia,Greece,Ireland,Korea, South,Kuwait,Philippines,Turkey	35	6	9	11	9	17.1429	25.7143	31.4286	25.7143
Acinetobacter baumannii	Blood	Levofloxacin	Belgium,Portugal,United Kingdom	Brazil,Mexico,Poland	Croatia,Czech Republic,Germany,Greece,Kuwait,United States	Canada,France,Italy,Spain	16	3	3	6	4	18.75	18.75	37.5	25
Acinetobacter baumannii	Blood	Amikacin	Belgium,Czech Republic,Germany,Portugal,United Kingdom	Brazil,Kuwait,Poland	Canada,Croatia,Greece,Italy,Mexico	France,Spain,United States	16	5	3	5	3	31.25	18.75	31.25	18.75
Acinetobacter baumannii	Blood	Meropenem	Belgium,Portugal,United Kingdom	Brazil,Kuwait	Croatia,Czech Republic,France,Mexico,Poland,Spain	Canada,Germany,Greece,Italy,United States	16	3	2	6	5	18.75	12.5	37.5	31.25
Acinetobacter baumannii	Blood	Ceftazidime	Belgium,Czech Republic,Portugal,Spain,United Kingdom	Brazil,Kuwait,Mexico,Poland	Canada,Croatia,France,Greece,Italy	Germany,United States	16	5	4	5	2	31.25	25	31.25	12.5
Acinetobacter baumannii	Blood	Piperacillin.tazobactam	Belgium,Portugal,United Kingdom	Brazil,Croatia,Greece,Kuwait	Canada,Czech Republic,France,Germany,Mexico,Poland	Italy,Spain,United States	16	3	4	6	3	18.75	25	37.5	18.75
Acinetobacter baumannii	Blood	Cefepime	Belgium,Czech Republic,Portugal,United Kingdom	Brazil,Greece,Kuwait,Mexico,Poland	Canada,Croatia,France,Germany,Italy,Spain	United States	16	4	5	6	1	25	31.25	37.5	6.25
Acinetobacter baumannii	Urine	Levofloxacin	Belgium,Kuwait,Portugal	China,Thailand	Argentina,Brazil,Canada,France,Italy,South Africa	Germany,Spain,United States	14	3	2	6	3	21.4286	14.2857	42.8571	21.4286
Acinetobacter baumannii	Urine	Amikacin	Belgium,Portugal,Spain	Brazil,China,Thailand	Canada,Italy	Argentina,France,Germany,Kuwait,South Africa,United States	14	3	3	2	6	21.4286	21.4286	14.2857	42.8571
Acinetobacter baumannii	Urine	Piperacillin.tazobactam	Belgium,Canada,Portugal,Spain	Brazil,China,Thailand	Argentina,France,Italy,South Africa	Germany,Kuwait,United States	14	4	3	4	3	28.5714	21.4286	28.5714	21.4286
Acinetobacter baumannii	Urine	Cefepime	Belgium,France,Portugal,Spain	Brazil,China,South Africa,Thailand	Argentina,Canada,Italy,United States	Germany,Kuwait	14	4	4	4	2	28.5714	28.5714	28.5714	14.2857
Acinetobacter baumannii	Urine	Meropenem	Belgium,Canada,Portugal,Spain	Brazil,China,Thailand	Argentina,France,Italy,South Africa	Germany,Kuwait,United States	14	4	3	4	3	28.5714	21.4286	28.5714	21.4286
Acinetobacter baumannii	Urine	Ceftazidime	Belgium,Canada,Portugal,Spain	Brazil,China,South Africa,Thailand	Argentina,France,Germany,Italy	Kuwait,United States	14	4	4	4	2	28.5714	28.5714	28.5714	14.2857
Acinetobacter baumannii	Wound	Meropenem		South Africa	Chile,France,Germany,Hungary,Mexico,Spain	China,Czech Republic,Italy,Kuwait,United States	12	0	1	6	5	0	8.33333	50	41.6667
Acinetobacter baumannii	Wound	Ceftazidime	Chile,Spain	South Africa	France,Germany,Hungary,Italy,Mexico	China,Czech Republic,Kuwait,United States	12	2	1	5	4	16.6667	8.33333	41.6667	33.3333
Acinetobacter baumannii	Wound	Cefepime	Spain	South Africa	Czech Republic,Germany,Hungary,Mexico	Chile,China,France,Italy,Kuwait,United States	12	1	1	4	6	8.33333	8.33333	33.3333	50
Acinetobacter baumannii	Wound	Piperacillin.tazobactam	Chile	South Africa	Czech Republic,Germany,Hungary,Mexico,Spain	China,France,Italy,Kuwait,United States	12	1	1	5	5	8.33333	8.33333	41.6667	41.6667
Acinetobacter baumannii	Wound	Levofloxacin	Chile,Kuwait	Czech Republic,South Africa	France,Germany,Hungary,Italy	China,Mexico,Spain,United States	12	2	2	4	4	16.6667	16.6667	33.3333	33.3333
Acinetobacter baumannii	Wound	Amikacin	Chile,Spain	Hungary,South Africa	Czech Republic,Mexico,United States	China,France,Germany,Italy,Kuwait	12	2	2	3	5	16.6667	16.6667	25	41.6667
Acinetobacter baumannii	Sputum	Ceftazidime	France,Japan,Philippines,Portugal	Greece,Italy,Taiwan	China,Korea, South,Spain,Thailand	Czech Republic,South Africa,United States	14	4	3	4	3	28.5714	21.4286	28.5714	21.4286
Acinetobacter baumannii	Sputum	Meropenem	France,Japan,Philippines,Portugal	Greece,Italy,South Africa,United States	China,Czech Republic,Korea, South,Spain	Taiwan,Thailand	14	4	4	4	2	28.5714	28.5714	28.5714	14.2857
Acinetobacter baumannii	Sputum	Amikacin	France,Japan,Philippines,Portugal,Spain	Greece,Italy,South Africa,Thailand	China,Czech Republic,Korea, South	Taiwan,United States	14	5	4	3	2	35.7143	28.5714	21.4286	14.2857
Acinetobacter baumannii	Sputum	Imipenem			China		1	0	0	1	0	0	0	100	0
Acinetobacter baumannii	Sputum	Cefepime	France,Japan,Philippines,Portugal	Italy,Korea, South,South Africa	China,Czech Republic,Greece,Spain	Taiwan,Thailand,United States	14	4	3	4	3	28.5714	21.4286	28.5714	21.4286
Acinetobacter baumannii	Sputum	Levofloxacin	France,Japan,Philippines,Portugal	Greece,South Africa,Thailand	China,Czech Republic,Korea, South,Spain	Italy,Taiwan,United States	14	4	3	4	3	28.5714	21.4286	28.5714	21.4286
Acinetobacter baumannii	Sputum	Piperacillin.tazobactam	France,Japan,Philippines,Portugal,Spain	Italy,Korea, South,South Africa	China,Czech Republic,Greece,Thailand	Taiwan,United States	14	5	3	4	2	35.7143	21.4286	28.5714	14.2857
Staphylococcus aureus (MRSA)	Blood	Levofloxacin	Argentina,Chile,Korea, South,Venezuela	Belgium,Greece,Italy,Thailand	Colombia,Croatia,France,Germany,Israel,Kuwait,Mexico,Spain,Taiwan,United Kingdom	Brazil,Hungary,Japan,Philippines,Poland,Portugal,United States	25	4	4	10	7	16	16	40	28
Staphylococcus aureus (MRSA)	Urine	Clindamycin			Brazil	France,Italy	3	0	0	1	2	0	0	33.3333	66.6667
Staphylococcus aureus (MRSA)	Urine	Erythromycin			Brazil,France,Italy		3	0	0	3	0	0	0	100	0
Staphylococcus aureus (MRSA)	Urine	Minocycline				Belgium,Brazil,China,Czech Republic,France,Germany,Greece,Hungary,Israel,Italy,Japan,Korea, South,Kuwait,Mexico,Philippines,Poland,Portugal,Spain,Taiwan,Thailand,Turkey,United Kingdom,United States,Venezuela	24	0	0	0	24	0	0	0	100
Staphylococcus aureus (MRSA)	Urine	Levofloxacin	Italy	France	Brazil	United States	4	1	1	1	1	25	25	25	25
Staphylococcus aureus (MRSA)	Wound	Linezolid		Australia,Canada,Chile,Colombia,Greece,Hungary,Israel,Italy,Kuwait,Mexico,Philippines,Poland,Portugal,Romania,South Africa,Spain,Taiwan,United Kingdom,Venezuela	Argentina,Brazil,Czech Republic,France,Germany,Korea, South,Turkey,United States		27	0	19	8	0	0	70.3704	29.6296	0
Staphylococcus aureus (MRSA)	Wound	Ceftaroline	Brazil		Australia,Hungary,Israel,Italy,Poland,Portugal,South Africa,Spain,Taiwan,Turkey,Venezuela	Argentina,Chile,Colombia,Czech Republic,France,Germany,Greece,Korea, South,Kuwait,Mexico,Philippines,Romania,United Kingdom	25	1	0	11	13	4	0	44	52
Staphylococcus aureus (MRSA)	Wound	Levofloxacin	Argentina,Australia,Hungary	Italy,Portugal,United Kingdom,United States	Canada,Greece,Israel,Kuwait,Mexico,Philippines,Poland,Romania,Spain,Taiwan,Venezuela	Brazil,Chile,Colombia,Czech Republic,France,Germany,Korea, South,South Africa,Turkey	27	3	4	11	9	11.1111	14.8148	40.7407	33.3333
Staphylococcus aureus (MRSA)	Wound	Minocycline				Argentina,Australia,Belgium,Brazil,Canada,Chile,China,Colombia,Croatia,Czech Republic,Denmark,France,Germany,Greece,Hungary,Israel,Italy,Korea, South,Kuwait,Mexico,Panama,Philippines,Poland,Portugal,Romania,Russia,South Africa,Spain,Taiwan,Thailand,Turkey,United Kingdom,United States,Venezuela	34	0	0	0	34	0	0	0	100
Staphylococcus aureus (MRSA)	Wound	Teicoplanin	Kuwait		Argentina,Australia,Brazil,Chile,Colombia,Germany,Greece,Israel,Italy,Philippines,Poland,Portugal,Romania,South Africa,Spain,United Kingdom	Czech Republic,France,Hungary,Korea, South,Mexico,Taiwan,Turkey,Venezuela	25	1	0	16	8	4	0	64	32
Staphylococcus aureus (MRSA)	Wound	Clindamycin	Argentina,Colombia	Israel,Korea, South,Mexico	Germany,Greece,Hungary,Italy,Kuwait,Philippines,Poland,Portugal,Spain,Taiwan,Turkey,United Kingdom,Venezuela	Australia,Brazil,Chile,Czech Republic,France,Romania,South Africa	25	2	3	13	7	8	12	52	28
Staphylococcus aureus (MRSA)	Wound	Erythromycin	Colombia,France,Portugal,Turkey	Brazil,Germany,Hungary,Romania,United Kingdom	Argentina,Greece,Israel,Mexico,Philippines,Poland,Spain	Australia,Chile,Czech Republic,Italy,Korea, South,Kuwait,South Africa,Taiwan,Venezuela	25	4	5	7	9	16	20	28	36
Staphylococcus aureus (MRSA)	Sputum	Erythromycin	Italy	Czech Republic,Korea, South	France,Israel,Japan,Spain	Colombia,Portugal,Taiwan,Thailand	11	1	2	4	4	9.09091	18.1818	36.3636	36.3636
Staphylococcus aureus (MRSA)	Sputum	Minocycline				Argentina,Australia,Belgium,Brazil,Chile,China,Colombia,Czech Republic,France,Germany,Greece,Hungary,Israel,Italy,Japan,Korea, South,Kuwait,Mexico,Philippines,Poland,Portugal,Russia,South Africa,Spain,Taiwan,Thailand,Turkey,United Kingdom,United States,Venezuela	30	0	0	0	30	0	0	0	100
Staphylococcus aureus (MRSA)	Sputum	Oxacillin				Colombia,Czech Republic,France,Israel,Italy,Japan,Korea, South,Portugal,Spain,Taiwan,Thailand	11	0	0	0	11	0	0	0	100
Staphylococcus aureus (MRSA)	Sputum	Ceftaroline		Israel,Korea, South,Thailand	Colombia,Czech Republic,Italy,Japan,Portugal,Taiwan	France,Spain	11	0	3	6	2	0	27.2727	54.5455	18.1818
Staphylococcus aureus (MRSA)	Sputum	Linezolid			Colombia,Japan,Korea, South,Portugal,Spain,Taiwan	Czech Republic,France,Israel,Italy,Thailand,United States	12	0	0	6	6	0	0	50	50
Staphylococcus aureus (MRSA)	Sputum	Teicoplanin				Colombia,Czech Republic,France,Israel,Italy,Japan,Korea, South,Portugal,Spain,Taiwan,Thailand	11	0	0	0	11	0	0	0	100
Staphylococcus aureus (MRSA)	Sputum	Clindamycin	Israel,Portugal	Japan,Korea, South	Colombia,Czech Republic,Italy,Taiwan	France,Spain,Thailand	11	2	2	4	3	18.1818	18.1818	36.3636	27.2727
Staphylococcus aureus (MRSA)	Sputum	Levofloxacin	France,Israel,Taiwan	Czech Republic,Portugal	Japan,Korea, South,Spain,Thailand	Colombia,Italy,United States	12	3	2	4	3	25	16.6667	33.3333	25
Staphylococcus aureus (MSSA)	Blood	Levofloxacin	Argentina,Chile,Colombia,Croatia,Philippines,South Africa,United Kingdom	Czech Republic,Mexico,Portugal,Turkey,Venezuela	Belgium,Canada,France,Germany,Japan,Korea, South,Kuwait,Poland,Spain,Taiwan,United States	Australia,Brazil,Denmark,Greece,Hungary,Israel,Italy,Netherlands,Switzerland,Thailand	33	7	5	11	10	21.2121	15.1515	33.3333	30.303
Staphylococcus aureus (MSSA)	Blood	Linezolid			Brazil,Chile,Colombia,Czech Republic,Denmark,France,Germany,Israel,Italy,Japan,Korea, South,Mexico,Netherlands,Poland,Portugal,South Africa,Spain,Switzerland,Taiwan,Thailand,United Kingdom,United States,Venezuela	Argentina,Australia,Belgium,Canada,Croatia,Greece,Hungary,Kuwait,Philippines,Turkey	33	0	0	23	10	0	0	69.697	30.303
Staphylococcus aureus (MSSA)	Urine	Levofloxacin	Israel,Korea, South,Philippines,Thailand	Australia,Canada,Chile,Kuwait,Turkey	Brazil,France,Germany,Portugal	Belgium,United States	15	4	5	4	2	26.6667	33.3333	26.6667	13.3333
Staphylococcus aureus (MSSA)	Urine	Clindamycin		Belgium,Brazil,Chile,Kuwait,Philippines,Thailand,Turkey	Germany,Portugal	Australia,France,Israel,Korea, South	13	0	7	2	4	0	53.8462	15.3846	30.7692
Staphylococcus aureus (MSSA)	Urine	Erythromycin	Chile,Israel	Germany,Kuwait,Philippines	Australia,Belgium,Brazil,Korea, South,Portugal,Turkey	France,Thailand	13	2	3	6	2	15.3846	23.0769	46.1538	15.3846
Staphylococcus aureus (MSSA)	Urine	Minocycline				Australia,Belgium,Brazil,Canada,Chile,China,Colombia,Czech Republic,France,Germany,Greece,Israel,Japan,Korea, South,Kuwait,Philippines,Portugal,South Africa,Spain,Taiwan,Thailand,Turkey,United States,Venezuela	24	0	0	0	24	0	0	0	100
Staphylococcus aureus (MSSA)	Wound	Oxacillin				Argentina,Australia,Belgium,Brazil,Chile,Colombia,Czech Republic,France,Germany,Greece,Hungary,Israel,Italy,Korea, South,Kuwait,Mexico,Netherlands,Philippines,Poland,Portugal,South Africa,Spain,Taiwan,Thailand,Turkey,United Kingdom,Venezuela	27	0	0	0	27	0	0	0	100
Staphylococcus aureus (MSSA)	Wound	Erythromycin	Germany,Greece,Hungary,South Africa	Belgium,Brazil,Italy,Venezuela	Colombia,France,Korea, South,Kuwait,Netherlands,Philippines,Portugal,Spain,United Kingdom	Argentina,Australia,Chile,Czech Republic,Israel,Mexico,Poland,Taiwan,Thailand,Turkey	27	4	4	9	10	14.8148	14.8148	33.3333	37.037
Staphylococcus aureus (MSSA)	Wound	Minocycline				Argentina,Australia,Belgium,Brazil,Canada,Chile,China,Colombia,Croatia,Czech Republic,Denmark,France,Germany,Greece,Hungary,Israel,Italy,Korea, South,Kuwait,Mexico,Netherlands,Panama,Philippines,Poland,Portugal,Russia,South Africa,Spain,Switzerland,Taiwan,Thailand,Turkey,United Kingdom,United States,Venezuela	35	0	0	0	35	0	0	0	100
Staphylococcus aureus (MSSA)	Wound	Linezolid			Argentina,Australia,Brazil,Canada,Chile,Colombia,Croatia,Czech Republic,France,Germany,Greece,Hungary,Israel,Italy,Korea, South,Kuwait,Mexico,Netherlands,Philippines,Poland,Portugal,Spain,Switzerland,Taiwan,Thailand,Turkey,United Kingdom,United States,Venezuela	Belgium,South Africa	31	0	0	29	2	0	0	93.5484	6.45161
Staphylococcus aureus (MSSA)	Wound	Clindamycin	Germany,Poland,South Africa,Spain	Argentina,Australia,Brazil,Colombia	Belgium,Chile,Czech Republic,Italy,Kuwait,Mexico,Philippines,Thailand,Turkey	France,Greece,Hungary,Israel,Korea, South,Netherlands,Portugal,Taiwan,United Kingdom,Venezuela	27	4	4	9	10	14.8148	14.8148	33.3333	37.037
Staphylococcus aureus (MSSA)	Wound	Levofloxacin	Chile,Croatia,France,South Africa	Belgium,Italy,Spain,Thailand,Venezuela	Brazil,Canada,Colombia,Greece,Hungary,Mexico,Netherlands,Portugal,Switzerland,Turkey,United Kingdom	Argentina,Australia,Czech Republic,Germany,Israel,Korea, South,Kuwait,Philippines,Poland,Taiwan,United States	31	4	5	11	11	12.9032	16.129	35.4839	35.4839
Staphylococcus aureus (MSSA)	Sputum	Clindamycin	Chile,Czech Republic,Korea, South,United Kingdom	Australia,Colombia,Italy,Japan,Philippines	Israel,Portugal,South Africa,Spain,Taiwan,Thailand	Belgium,France,Germany,Netherlands,Turkey	20	4	5	6	5	20	25	30	25
Staphylococcus aureus (MSSA)	Sputum	Erythromycin	Germany,Korea, South,South Africa,United Kingdom	Chile,Italy,Portugal,Taiwan	Australia,Belgium,Colombia,Czech Republic,France,Israel,Netherlands,Spain,Thailand,Turkey	Japan,Philippines	20	4	4	10	2	20	20	50	10
Staphylococcus aureus (MSSA)	Sputum	Oxacillin				Australia,Belgium,Chile,Colombia,Czech Republic,France,Germany,Israel,Italy,Japan,Korea, South,Netherlands,Philippines,Portugal,South Africa,Spain,Taiwan,Thailand,Turkey,United Kingdom	20	0	0	0	20	0	0	0	100
Staphylococcus aureus (MSSA)	Sputum	Levofloxacin	Czech Republic,Philippines,Taiwan,Thailand	Brazil,Colombia,Germany,Turkey	Croatia,France,Israel,Italy,Japan,Netherlands,South Africa,United States	Australia,Belgium,Canada,Chile,Korea, South,Portugal,Spain,United Kingdom	24	4	4	8	8	16.6667	16.6667	33.3333	33.3333
Staphylococcus aureus (MSSA)	Sputum	Linezolid		Brazil,Canada,Chile,Colombia,Croatia,Czech Republic,France,Israel,Italy,Japan,South Africa,Spain	Australia,Belgium,Germany,Korea, South,Netherlands,Philippines,Taiwan,Thailand,Turkey,United Kingdom,United States	Portugal	24	0	12	11	1	0	50	45.8333	4.16667
Staphylococcus aureus (MSSA)	Sputum	Minocycline				Argentina,Australia,Belgium,Brazil,Canada,Chile,China,Colombia,Croatia,Czech Republic,Denmark,France,Germany,Greece,Hungary,Israel,Italy,Japan,Korea, South,Kuwait,Mexico,Netherlands,Philippines,Portugal,Russia,South Africa,Spain,Taiwan,Thailand,Turkey,United Kingdom,United States,Venezuela	33	0	0	0	33	0	0	0	100
Enterococcus faecium	Blood	Levofloxacin	Canada,Spain	Taiwan	Belgium,Chile,Croatia,France,Germany,United Kingdom	Brazil,Italy,Switzerland,United States	13	2	1	6	4	15.3846	7.69231	46.1538	30.7692
Enterococcus faecium	Blood	Linezolid		Croatia,France,Italy,Taiwan	Chile,Germany,Spain,Switzerland,United Kingdom,United States	Belgium,Brazil,Canada	13	0	4	6	3	0	30.7692	46.1538	23.0769
Enterococcus faecium	Blood	Penicillin				Belgium,Canada,Chile,Croatia,France,Germany,Greece,Hong Kong,Italy,Spain,Switzerland,United Kingdom,United States	13	0	0	0	13	0	0	0	100
Enterococcus faecium	Blood	Ampicillin	Canada,Switzerland	Italy,Spain,Taiwan	Belgium,France,Germany,United Kingdom	Brazil,Chile,Croatia,United States	13	2	3	4	4	15.3846	23.0769	30.7692	30.7692
Enterococcus faecium	Blood	Minocycline				Belgium,Brazil,Canada,Chile,Croatia,France,Germany,Greece,Hong Kong,Italy,Spain,Switzerland,Taiwan,United Kingdom,United States	15	0	0	0	15	0	0	0	100
Enterococcus faecium	Blood	Vancomycin	Belgium,Germany	United States	Brazil,Chile,Croatia,Spain	Canada,France,Italy,Switzerland,Taiwan,United Kingdom	13	2	1	4	6	15.3846	7.69231	30.7692	46.1538
Enterococcus faecium	Urine	Levofloxacin	Greece,United States	Canada,Thailand	Belgium,France,Korea, South,Portugal,Switzerland	Italy,Spain	11	2	2	5	2	18.1818	18.1818	45.4545	18.1818
Enterococcus faecium	Urine	Linezolid		Canada,Italy	France,Korea, South,Spain,Switzerland,Thailand,United States	Belgium,Greece,Portugal	11	0	2	6	3	0	18.1818	54.5455	27.2727
Enterococcus faecium	Urine	Minocycline				Belgium,Canada,France,Germany,Greece,Italy,Korea, South,Portugal,Spain,Switzerland,Thailand,United States	12	0	0	0	12	0	0	0	100
Enterococcus faecium	Urine	Vancomycin		Portugal	Belgium,Canada,Italy,Korea, South,Spain,Switzerland,Thailand	France,Greece,United States	11	0	1	7	3	0	9.09091	63.6364	27.2727
Enterococcus faecium	Urine	Ampicillin	Greece,United States	Belgium,Canada,Thailand	France,Portugal	Italy,Korea, South,Spain,Switzerland	11	2	3	2	4	18.1818	27.2727	18.1818	36.3636
Enterococcus faecium	Wound	Ampicillin	Italy,United States	Czech Republic,Germany	Spain		5	2	2	1	0	40	40	20	0
Enterococcus faecium	Wound	Minocycline				Canada,Colombia,Czech Republic,Germany,Greece,Italy,Mexico,Netherlands,Spain,United States	10	0	0	0	10	0	0	0	100
Enterococcus faecium	Wound	Vancomycin		Italy	Germany,Spain	Czech Republic,United States	5	0	1	2	2	0	20	40	40
Enterococcus faecium	Wound	Linezolid			Czech Republic,Germany,Italy,Spain,United States		5	0	0	5	0	0	0	100	0
Enterococcus faecium	Wound	Levofloxacin	United States	Czech Republic,Italy	Germany,Spain		5	1	2	2	0	20	40	40	0
Enterococcus faecium	Sputum	Minocycline				Czech Republic	1	0	0	0	1	0	0	0	100
Enterobacter species	Blood	Cefepime				Canada,Germany,Mexico,United States	4	0	0	0	4	0	0	0	100
Enterobacter species	Blood	Minocycline				Canada,France,Italy,Spain,United Kingdom,United States	6	0	0	0	6	0	0	0	100
Enterobacter species	Blood	Piperacillin.tazobactam		Mexico	Canada	Germany,United States	4	0	1	1	2	0	25	25	50
Enterobacter species	Blood	Ampicillin	Canada	Mexico		Germany,United States	4	1	1	0	2	25	25	0	50
Enterobacter species	Blood	Levofloxacin				Canada,Germany,Mexico,United States	4	0	0	0	4	0	0	0	100
Enterobacter species	Blood	Ceftriaxone				Canada,France,Italy,Spain,United Kingdom,United States	6	0	0	0	6	0	0	0	100
Enterobacter species	Blood	Amikacin			Canada,Germany,Mexico,United States		4	0	0	4	0	0	0	100	0
Enterobacter species	Blood	Amoxycillin.clavulanate	Germany		Mexico,United States	Canada	4	1	0	2	1	25	0	50	25
Enterobacter species	Blood	Meropenem	Germany,United States		Canada,Mexico		4	2	0	2	0	50	0	50	0
Enterobacter species	Blood	Tigecycline				Canada,Germany,Mexico,United States	4	0	0	0	4	0	0	0	100
Enterobacter species	Urine	Minocycline				Belgium,Germany,Italy,Spain,United States	5	0	0	0	5	0	0	0	100
Enterobacter species	Urine	Ceftriaxone				Belgium,Germany,Italy,Portugal,Spain,United States	6	0	0	0	6	0	0	0	100
Enterobacter species	Wound	Meropenem				Spain,United States	2	0	0	0	2	0	0	0	100
Enterobacter species	Wound	Tigecycline				Spain,United States	2	0	0	0	2	0	0	0	100
Enterobacter species	Wound	Ceftazidime	Spain	United States			2	1	1	0	0	50	50	0	0
Enterobacter species	Wound	Ceftriaxone				Belgium,Czech Republic,Germany,Spain,United States	5	0	0	0	5	0	0	0	100
Enterobacter species	Wound	Amikacin	Spain		United States		2	1	0	1	0	50	0	50	0
Enterobacter species	Wound	Amoxycillin.clavulanate				Spain,United States	2	0	0	0	2	0	0	0	100
Enterobacter species	Wound	Piperacillin.tazobactam	Spain	United States			2	1	1	0	0	50	50	0	0
Enterobacter species	Wound	Ampicillin				Spain,United States	2	0	0	0	2	0	0	0	100
Enterobacter species	Wound	Levofloxacin				Spain,United States	2	0	0	0	2	0	0	0	100
Enterobacter species	Wound	Cefepime				Spain,United States	2	0	0	0	2	0	0	0	100
Enterobacter species	Sputum	Ampicillin	South Africa	Spain	United States		3	1	1	1	0	33.3333	33.3333	33.3333	0
Enterobacter species	Sputum	Tigecycline		South Africa,Spain	United States		3	0	2	1	0	0	66.6667	33.3333	0
Enterobacter species	Sputum	Amikacin			South Africa,Spain,United States		3	0	0	3	0	0	0	100	0
Enterobacter species	Sputum	Piperacillin.tazobactam		South Africa		Spain,United States	3	0	1	0	2	0	33.3333	0	66.6667
Enterobacter species	Sputum	Ceftazidime		South Africa		Spain,United States	3	0	1	0	2	0	33.3333	0	66.6667
Enterobacter species	Sputum	Minocycline				Czech Republic,Italy,Spain,United States	4	0	0	0	4	0	0	0	100
Enterobacter species	Sputum	Ceftriaxone				Czech Republic,Italy,Spain,United States	4	0	0	0	4	0	0	0	100
Enterobacter species	Sputum	Levofloxacin	Spain		South Africa,United States		3	1	0	2	0	33.3333	0	66.6667	0
Enterobacter species	Sputum	Meropenem				South Africa,Spain,United States	3	0	0	0	3	0	0	0	100
Enterobacter species	Sputum	Amoxycillin.clavulanate		Spain	South Africa	United States	3	0	1	1	1	0	33.3333	33.3333	33.3333
Enterobacter species	Sputum	Cefepime			South Africa,United States	Spain	3	0	0	2	1	0	0	66.6667	33.3333
Enterobacter cloacae	Blood	Amoxycillin.clavulanate	Belgium,Croatia,Germany,Kuwait,United Kingdom	Mexico,Poland,Spain,United States	Brazil,Canada,France,Portugal	Chile,Colombia,Greece,Italy,Turkey	18	5	4	4	5	27.7778	22.2222	22.2222	27.7778
Enterobacter cloacae	Blood	Tigecycline		Croatia,France,Poland,Spain,Turkey,United Kingdom,United States	Belgium,Canada,Chile,Greece,Mexico	Brazil,Colombia,Germany,Italy,Kuwait,Portugal	18	0	7	5	6	0	38.8889	27.7778	33.3333
Enterobacter cloacae	Blood	Cefepime	Belgium,Kuwait,Mexico,Spain	Chile,Greece,Portugal	Brazil,Colombia,Croatia,Germany	Canada,France,Italy,Poland,Turkey,United Kingdom,United States	18	4	3	4	7	22.2222	16.6667	22.2222	38.8889
Enterobacter cloacae	Blood	Ceftriaxone				Belgium,Brazil,Canada,Chile,Colombia,Croatia,France,Germany,Greece,Hong Kong,Italy,Mexico,Netherlands,Panama,Portugal,Spain,Switzerland,United Kingdom,United States	19	0	0	0	19	0	0	0	100
Enterobacter cloacae	Blood	Meropenem	Chile,Kuwait	Spain,United States	Colombia,France,Turkey	Belgium,Brazil,Canada,Croatia,Germany,Greece,Italy,Mexico,Poland,Portugal,United Kingdom	18	2	2	3	11	11.1111	11.1111	16.6667	61.1111
Enterobacter cloacae	Blood	Amikacin	Kuwait,Mexico	Italy,Portugal	Greece,Poland,Turkey,United States	Belgium,Brazil,Canada,Chile,Colombia,Croatia,France,Germany,Spain,United Kingdom	18	2	2	4	10	11.1111	11.1111	22.2222	55.5556
Enterobacter cloacae	Blood	Levofloxacin	Canada,Italy,Portugal	Belgium,Chile,France	Brazil,Colombia,Mexico,Poland,Spain,Turkey,United Kingdom	Croatia,Germany,Greece,Kuwait,United States	18	3	3	7	5	16.6667	16.6667	38.8889	27.7778
Enterobacter cloacae	Blood	Ampicillin	Canada,Colombia,Germany	Brazil,Greece,Poland	Belgium,Chile,Croatia,France,Spain,United Kingdom	Italy,Kuwait,Mexico,Portugal,Turkey,United States	18	3	3	6	6	16.6667	16.6667	33.3333	33.3333
Enterobacter cloacae	Blood	Minocycline				Belgium,Brazil,Canada,Chile,Colombia,Croatia,France,Germany,Greece,Hong Kong,Italy,Mexico,Panama,Portugal,Spain,Switzerland,United Kingdom,United States	18	0	0	0	18	0	0	0	100
Enterobacter cloacae	Blood	Piperacillin.tazobactam	Canada,France,Mexico,Spain,United Kingdom	Kuwait,Poland,United States	Brazil,Germany,Greece,Italy,Portugal	Belgium,Chile,Colombia,Croatia,Turkey	18	5	3	5	5	27.7778	16.6667	27.7778	27.7778
Enterobacter cloacae	Urine	Cefepime	Belgium,Japan,Kuwait	France,Mexico,Thailand	Australia,Canada,China,Italy,Spain	Poland,United States	13	3	3	5	2	23.0769	23.0769	38.4615	15.3846
Enterobacter cloacae	Urine	Amoxycillin.clavulanate	Canada,Japan	China,Mexico,Spain,Thailand	Australia,Belgium,France,Italy,United States	Kuwait,Poland	13	2	4	5	2	15.3846	30.7692	38.4615	15.3846
Enterobacter cloacae	Urine	Ceftazidime	Australia,Belgium,Kuwait,Spain	Italy,Japan,Poland,Thailand,United States	France,Mexico	Canada,China	13	4	5	2	2	30.7692	38.4615	15.3846	15.3846
Enterobacter cloacae	Urine	Tigecycline	Australia	France,Italy,Kuwait,Poland,Spain,United States	Belgium,China,Thailand	Canada,Japan,Mexico	13	1	6	3	3	7.69231	46.1538	23.0769	23.0769
Enterobacter cloacae	Urine	Ceftriaxone				Belgium,Canada,Chile,Colombia,Croatia,Czech Republic,France,Germany,Greece,Ireland,Italy,Mexico,Netherlands,Panama,Portugal,Spain,Switzerland,United States	18	0	0	0	18	0	0	0	100
Enterobacter cloacae	Urine	Meropenem	Canada,Spain	France	China,Italy,Mexico,Thailand,United States	Australia,Belgium,Japan,Kuwait,Poland	13	2	1	5	5	15.3846	7.69231	38.4615	38.4615
Enterobacter cloacae	Urine	Levofloxacin	Kuwait	Belgium,China,Thailand	Australia,Canada,France,Italy,Mexico,Spain,United States	Japan,Poland	13	1	3	7	2	7.69231	23.0769	53.8462	15.3846
Enterobacter cloacae	Urine	Ampicillin	Italy,Kuwait,United States	Canada,China,Mexico,Poland	Japan,Thailand	Australia,Belgium,France,Spain	13	3	4	2	4	23.0769	30.7692	15.3846	30.7692
Enterobacter cloacae	Urine	Amikacin	Belgium,Kuwait	Australia,France,Italy	Canada,Japan,Poland,Thailand,United States	China,Mexico,Spain	13	2	3	5	3	15.3846	23.0769	38.4615	23.0769
Enterobacter cloacae	Urine	Minocycline				Belgium,Canada,Chile,Colombia,Croatia,Czech Republic,France,Germany,Greece,Ireland,Italy,Mexico,Netherlands,Panama,Portugal,Spain,Switzerland,United States	18	0	0	0	18	0	0	0	100
Enterobacter cloacae	Urine	Piperacillin.tazobactam	Australia,Belgium,Kuwait,Mexico,Spain	France,Italy,Japan,Thailand,United States	Canada,China,Poland		13	5	5	3	0	38.4615	38.4615	23.0769	0
Enterobacter cloacae	Wound	Minocycline				Belgium,Canada,Croatia,Czech Republic,France,Germany,Greece,Italy,Netherlands,Panama,Spain,Switzerland,United States	13	0	0	0	13	0	0	0	100
Enterobacter cloacae	Wound	Piperacillin.tazobactam	Portugal	Australia,Philippines	Czech Republic,Germany,Hungary,Italy,United States	Canada,China,Croatia,Netherlands,Poland,Spain,Thailand	15	1	2	5	7	6.66667	13.3333	33.3333	46.6667
Enterobacter cloacae	Wound	Amikacin		Italy,Netherlands,Poland,Portugal,Spain	Australia,Canada,China,Croatia,Czech Republic,Germany,Philippines,Thailand,United States	Hungary	15	0	5	9	1	0	33.3333	60	6.66667
Enterobacter cloacae	Wound	Levofloxacin	Portugal	China,Philippines,Spain	Australia,Germany,Italy,United States	Canada,Croatia,Czech Republic,Hungary,Netherlands,Poland,Thailand	15	1	3	4	7	6.66667	20	26.6667	46.6667
Enterobacter cloacae	Wound	Ampicillin	Netherlands,Portugal,Spain	Croatia,Czech Republic,Thailand,United States	Canada,China,Germany,Hungary,Poland	Australia,Italy,Philippines	15	3	4	5	3	20	26.6667	33.3333	20
Enterobacter cloacae	Wound	Meropenem	Australia	Philippines	China,Hungary,Italy,Spain	Canada,Croatia,Czech Republic,Germany,Netherlands,Poland,Portugal,Thailand,United States	15	1	1	4	9	6.66667	6.66667	26.6667	60
Enterobacter cloacae	Wound	Ceftriaxone				Belgium,Canada,Colombia,Croatia,Czech Republic,France,Germany,Greece,Italy,Netherlands,Panama,Portugal,Spain,Switzerland,United Kingdom,United States	16	0	0	0	16	0	0	0	100
Enterobacter cloacae	Wound	Amoxycillin.clavulanate	Croatia,Spain	Australia,Canada	Czech Republic,Hungary,Netherlands,Portugal,United States	China,Germany,Italy,Philippines,Poland,Thailand	15	2	2	5	6	13.3333	13.3333	33.3333	40
Enterobacter cloacae	Wound	Tigecycline		Germany,Hungary,Italy,Spain	Australia,China,Croatia,Philippines,Thailand,United States	Canada,Czech Republic,Netherlands,Poland,Portugal	15	0	4	6	5	0	26.6667	40	33.3333
Enterobacter cloacae	Wound	Ceftazidime	Germany,Hungary,Netherlands,Portugal,United States	Canada,China,Philippines,Spain,Thailand	Croatia,Czech Republic,Italy	Australia,Poland	15	5	5	3	2	33.3333	33.3333	20	13.3333
Enterobacter cloacae	Wound	Cefepime	Australia,Germany,United States	Canada,Philippines,Spain,Thailand	China	Croatia,Czech Republic,Hungary,Italy,Netherlands,Poland,Portugal	15	3	4	1	7	20	26.6667	6.66667	46.6667
Enterobacter cloacae	Sputum	Ceftriaxone				Belgium,Canada,Chile,Czech Republic,France,Germany,Ireland,Italy,Mexico,Netherlands,Portugal,Spain,Switzerland,United Kingdom,United States	15	0	0	0	15	0	0	0	100
Enterobacter cloacae	Sputum	Meropenem		Germany,Korea, South,Philippines,Thailand	China,Israel,Spain,United Kingdom,United States	Czech Republic,France,Japan,Turkey	13	0	4	5	4	0	30.7692	38.4615	30.7692
Enterobacter cloacae	Sputum	Amoxycillin.clavulanate	Germany,Israel,United Kingdom,United States	China,Czech Republic,Spain,Thailand,Turkey	Korea, South,Philippines	France,Japan	13	4	5	2	2	30.7692	38.4615	15.3846	15.3846
Enterobacter cloacae	Sputum	Cefepime	France,Germany,Israel	Korea, South,Philippines,Turkey,United States	Czech Republic,Japan,Thailand	China,Spain,United Kingdom	13	3	4	3	3	23.0769	30.7692	23.0769	23.0769
Enterobacter cloacae	Sputum	Minocycline				Belgium,Canada,Czech Republic,France,Germany,Ireland,Italy,Mexico,Netherlands,Spain,Switzerland,United Kingdom,United States	13	0	0	0	13	0	0	0	100
Enterobacter cloacae	Sputum	Levofloxacin	Japan,Spain	China,Czech Republic,Thailand	Korea, South,Philippines,Turkey	France,Germany,Israel,United Kingdom,United States	13	2	3	3	5	15.3846	23.0769	23.0769	38.4615
Enterobacter cloacae	Sputum	Ceftazidime	Germany,Israel,Japan,United Kingdom	China,Czech Republic,France,Turkey	Korea, South,Philippines,Thailand	Spain,United States	13	4	4	3	2	30.7692	30.7692	23.0769	15.3846
Enterobacter cloacae	Sputum	Piperacillin.tazobactam	Germany,Philippines,United Kingdom	China,France,Israel	Japan,Thailand,United States	Czech Republic,Korea, South,Spain,Turkey	13	3	3	3	4	23.0769	23.0769	23.0769	30.7692
Enterobacter cloacae	Sputum	Amikacin		China,Germany,Japan,Korea, South,Philippines,Spain,United Kingdom	Czech Republic,France,Israel,United States	Thailand,Turkey	13	0	7	4	2	0	53.8462	30.7692	15.3846
Enterobacter cloacae	Sputum	Ampicillin	Korea, South,United Kingdom	Thailand,Turkey	China,Czech Republic,Israel,Japan,Philippines	France,Germany,Spain,United States	13	2	2	5	4	15.3846	15.3846	38.4615	30.7692
Enterobacter cloacae	Sputum	Tigecycline		Czech Republic,Germany,Turkey	Japan,Philippines,United Kingdom	China,France,Israel,Korea, South,Spain,Thailand,United States	13	0	3	3	7	0	23.0769	23.0769	53.8462
Klebsiella aerogenes	Blood	Minocycline				Belgium,Canada,Colombia,France,Germany,Greece,Italy,Spain,Switzerland,United Kingdom,United States	11	0	0	0	11	0	0	0	100
Klebsiella aerogenes	Blood	Piperacillin.tazobactam	Belgium	France	Mexico,Portugal,United Kingdom,United States	Canada,Colombia,Italy,Spain	10	1	1	4	4	10	10	40	40
Klebsiella aerogenes	Blood	Cefepime	Colombia,Mexico	Italy,United States	Belgium,Portugal,United Kingdom	Canada,France,Spain	10	2	2	3	3	20	20	30	30
Klebsiella aerogenes	Blood	Amoxycillin.clavulanate	Canada,Colombia,United States	France	Italy,United Kingdom	Belgium,Mexico,Portugal,Spain	10	3	1	2	4	30	10	20	40
Klebsiella aerogenes	Blood	Ampicillin	Belgium,Colombia	Mexico	Canada,Portugal,United Kingdom,United States	France,Italy,Spain	10	2	1	4	3	20	10	40	30
Klebsiella aerogenes	Blood	Tigecycline				Belgium,Canada,Colombia,France,Italy,Mexico,Portugal,Spain,United Kingdom,United States	10	0	0	0	10	0	0	0	100
Klebsiella aerogenes	Blood	Levofloxacin	Colombia,Mexico,Spain	Belgium,Canada,France,Italy	Portugal,United Kingdom	United States	10	3	4	2	1	30	40	20	10
Klebsiella aerogenes	Blood	Amikacin			Belgium,Canada,Colombia,Italy	France,Mexico,Portugal,Spain,United Kingdom,United States	10	0	0	4	6	0	0	40	60
Klebsiella aerogenes	Blood	Meropenem	Colombia	Italy	France,United States	Belgium,Canada,Mexico,Portugal,Spain,United Kingdom	10	1	1	2	6	10	10	20	60
Klebsiella aerogenes	Blood	Ceftriaxone				Belgium,Canada,Colombia,France,Germany,Greece,Italy,Portugal,Spain,Switzerland,United Kingdom,United States	12	0	0	0	12	0	0	0	100
Klebsiella aerogenes	Urine	Minocycline				Belgium,Canada,Croatia,France,Germany,Italy,Netherlands,Portugal,Spain,Switzerland,United States	11	0	0	0	11	0	0	0	100
Klebsiella aerogenes	Urine	Piperacillin.tazobactam	Canada,Israel	Australia,Belgium,France,Italy	Mexico,United States	Taiwan	9	2	4	2	1	22.2222	44.4444	22.2222	11.1111
Klebsiella aerogenes	Urine	Cefepime		Taiwan	Australia,Canada,France,United States	Belgium,Israel,Italy,Mexico	9	0	1	4	4	0	11.1111	44.4444	44.4444
Klebsiella aerogenes	Urine	Levofloxacin	France	Belgium,Taiwan	Australia,Mexico,United States	Canada,Israel,Italy	9	1	2	3	3	11.1111	22.2222	33.3333	33.3333
Klebsiella aerogenes	Urine	Amoxycillin.clavulanate		Israel,Taiwan	Belgium,Italy	Australia,Canada,France,Mexico,United States	9	0	2	2	5	0	22.2222	22.2222	55.5556
Klebsiella aerogenes	Urine	Ampicillin	Canada,France,United States	Australia,Italy,Mexico	Belgium	Israel,Taiwan	9	3	3	1	2	33.3333	33.3333	11.1111	22.2222
Klebsiella aerogenes	Urine	Ceftazidime	Australia,Canada	Belgium,Italy,Mexico	France,Israel,Taiwan,United States		9	2	3	4	0	22.2222	33.3333	44.4444	0
Klebsiella aerogenes	Urine	Ceftriaxone				Belgium,Canada,Croatia,France,Germany,Italy,Netherlands,Portugal,Spain,Switzerland,United States	11	0	0	0	11	0	0	0	100
Klebsiella aerogenes	Urine	Amikacin		Australia,Belgium,Canada,Israel,Italy,Mexico,Taiwan	France	United States	9	0	7	1	1	0	77.7778	11.1111	11.1111
Klebsiella aerogenes	Urine	Meropenem			Australia,Canada,France,Israel,Italy,Mexico,Taiwan	Belgium,United States	9	0	0	7	2	0	0	77.7778	22.2222
Klebsiella aerogenes	Wound	Amikacin			Belgium,France,Italy	United States	4	0	0	3	1	0	0	75	25
Klebsiella aerogenes	Wound	Meropenem		Belgium	France	Italy,United States	4	0	1	1	2	0	25	25	50
Klebsiella aerogenes	Wound	Ceftriaxone				Belgium,Canada,France,Germany,Greece,Italy,Netherlands,Panama,Portugal,Spain,United States	11	0	0	0	11	0	0	0	100
Klebsiella aerogenes	Wound	Amoxycillin.clavulanate	United States	Belgium		France,Italy	4	1	1	0	2	25	25	0	50
Klebsiella aerogenes	Wound	Ampicillin		France	United States	Belgium,Italy	4	0	1	1	2	0	25	25	50
Klebsiella aerogenes	Wound	Tigecycline				Belgium,France,Italy,United States	4	0	0	0	4	0	0	0	100
Klebsiella aerogenes	Wound	Ceftazidime	Belgium		Italy	France,United States	4	1	0	1	2	25	0	25	50
Klebsiella aerogenes	Wound	Levofloxacin	Belgium	United States		France,Italy	4	1	1	0	2	25	25	0	50
Klebsiella aerogenes	Wound	Minocycline				Belgium,Canada,Germany,Greece,Panama,Spain,United States	7	0	0	0	7	0	0	0	100
Klebsiella aerogenes	Wound	Piperacillin.tazobactam	Belgium		Italy	France,United States	4	1	0	1	2	25	0	25	50
Klebsiella aerogenes	Wound	Cefepime		Belgium,France,Italy,United States			4	0	4	0	0	0	100	0	0
Klebsiella aerogenes	Sputum	Ceftriaxone				Belgium,France,Italy,Netherlands,Spain,United Kingdom,United States	7	0	0	0	7	0	0	0	100
Klebsiella aerogenes	Sputum	Meropenem		Israel	China,France,Italy,Korea, South,Spain,Taiwan,United States	Belgium	9	0	1	7	1	0	11.1111	77.7778	11.1111
Klebsiella aerogenes	Sputum	Minocycline				Belgium,France,Italy,Spain,United Kingdom,United States	6	0	0	0	6	0	0	0	100
Klebsiella aerogenes	Sputum	Amoxycillin.clavulanate		China,Italy	Belgium,Spain,United States	France,Israel,Korea, South,Taiwan	9	0	2	3	4	0	22.2222	33.3333	44.4444
Klebsiella aerogenes	Sputum	Amikacin		France,Israel,Italy	Belgium,China,United States	Korea, South,Spain,Taiwan	9	0	3	3	3	0	33.3333	33.3333	33.3333
Klebsiella aerogenes	Sputum	Ampicillin	United States	Belgium,Italy	France,Israel,Spain	China,Korea, South,Taiwan	9	1	2	3	3	11.1111	22.2222	33.3333	33.3333
Klebsiella aerogenes	Sputum	Ceftazidime	Belgium	Spain	France,Korea, South,United States	China,Israel,Italy,Taiwan	9	1	1	3	4	11.1111	11.1111	33.3333	44.4444
Klebsiella aerogenes	Sputum	Levofloxacin	Spain,United States	Belgium,France,Korea, South	Israel,Italy	China,Taiwan	9	2	3	2	2	22.2222	33.3333	22.2222	22.2222
Klebsiella aerogenes	Sputum	Cefepime	Korea, South,Spain	France,Israel,United States		Belgium,China,Italy,Taiwan	9	2	3	0	4	22.2222	33.3333	0	44.4444
Klebsiella aerogenes	Sputum	Piperacillin.tazobactam	Belgium	Korea, South	France	China,Israel,Italy,Spain,Taiwan,United States	9	1	1	1	6	11.1111	11.1111	11.1111	66.6667
Klebsiella aerogenes	Sputum	Tigecycline		China,Korea, South	Belgium,Italy,Spain,Taiwan,United States	France,Israel	9	0	2	5	2	0	22.2222	55.5556	22.2222

## Sheet: S_Table_3
Supplementary Table 3b- List of countries spiralling-in, spiralling-out, Persistent and mised/other trajectory for each organism-sample-antibiotic combination with region specific thresholds.
Region	Organism	Source	Antibiotic	Spiral In	Spiral Out	Persistent	Other	Total	Spiral In Count	Spiral Out Count	Persistent Count	Other Count	Spiral In %	Spiral Out %	Persistent %	Other %
Africa & Middle East	Escherichia coli	Blood	Cefepime	Kuwait	Israel	South Africa,Turkey		4	1	1	2	0	25	25	50	0
Africa & Middle East	Escherichia coli	Blood	Piperacillin.tazobactam	South Africa	Kuwait	Turkey	Israel	4	1	1	1	1	25	25	25	25
Africa & Middle East	Escherichia coli	Blood	Meropenem			Turkey	Israel,Kuwait,South Africa	4	0	0	1	3	0	0	25	75
Africa & Middle East	Escherichia coli	Blood	Tigecycline		Kuwait	Israel,South Africa	Turkey	4	0	1	2	1	0	25	50	25
Africa & Middle East	Escherichia coli	Blood	Ceftazidime	Kuwait	Israel	South Africa,Turkey		4	1	1	2	0	25	25	50	0
Africa & Middle East	Escherichia coli	Blood	Amoxycillin.clavulanate	Israel	Kuwait	South Africa,Turkey		4	1	1	2	0	25	25	50	0
Africa & Middle East	Escherichia coli	Blood	Levofloxacin	South Africa	Kuwait	Turkey	Israel	4	1	1	1	1	25	25	25	25
Africa & Middle East	Escherichia coli	Blood	Amikacin	South Africa	Turkey		Israel,Kuwait	4	1	1	0	2	25	25	0	50
Africa & Middle East	Escherichia coli	Blood	Ampicillin	South Africa	Turkey	Kuwait	Israel	4	1	1	1	1	25	25	25	25
Africa & Middle East	Escherichia coli	Urine	Imipenem	South Africa	Turkey		Israel,Kuwait	4	1	1	0	2	25	25	0	50
Africa & Middle East	Escherichia coli	Urine	Meropenem	South Africa	Turkey	Israel,Kuwait		4	1	1	2	0	25	25	50	0
Africa & Middle East	Escherichia coli	Urine	Cefepime			Israel,Kuwait,South Africa,Turkey		4	0	0	4	0	0	0	100	0
Africa & Middle East	Escherichia coli	Urine	Piperacillin.tazobactam	Israel	Turkey	Kuwait,South Africa		4	1	1	2	0	25	25	50	0
Africa & Middle East	Escherichia coli	Urine	Amoxycillin.clavulanate	Kuwait		Turkey	Israel,South Africa	4	1	0	1	2	25	0	25	50
Africa & Middle East	Escherichia coli	Urine	Tigecycline		Kuwait,South Africa	Israel,Turkey		4	0	2	2	0	0	50	50	0
Africa & Middle East	Escherichia coli	Urine	Ceftazidime	Israel		Kuwait,Turkey	South Africa	4	1	0	2	1	25	0	50	25
Africa & Middle East	Escherichia coli	Urine	Amikacin			Israel,Kuwait,South Africa,Turkey		4	0	0	4	0	0	0	100	0
Africa & Middle East	Escherichia coli	Urine	Ampicillin			Israel,Kuwait,South Africa,Turkey		4	0	0	4	0	0	0	100	0
Africa & Middle East	Escherichia coli	Urine	Levofloxacin				Israel,Kuwait,South Africa,Turkey	4	0	0	0	4	0	0	0	100
Africa & Middle East	Escherichia coli	Wound	Levofloxacin	Israel	Turkey		Kuwait,South Africa	4	1	1	0	2	25	25	0	50
Africa & Middle East	Escherichia coli	Wound	Amikacin	Israel	Turkey		Kuwait,South Africa	4	1	1	0	2	25	25	0	50
Africa & Middle East	Escherichia coli	Wound	Ampicillin	Kuwait	Turkey	Israel	South Africa	4	1	1	1	1	25	25	25	25
Africa & Middle East	Escherichia coli	Wound	Ceftazidime	South Africa	Turkey		Israel,Kuwait	4	1	1	0	2	25	25	0	50
Africa & Middle East	Escherichia coli	Wound	Tigecycline		Turkey		Israel,Kuwait,South Africa	4	0	1	0	3	0	25	0	75
Africa & Middle East	Escherichia coli	Wound	Amoxycillin.clavulanate	Israel	South Africa		Kuwait,Turkey	4	1	1	0	2	25	25	0	50
Africa & Middle East	Escherichia coli	Wound	Cefepime	Kuwait,South Africa	Israel,Turkey			4	2	2	0	0	50	50	0	0
Africa & Middle East	Escherichia coli	Wound	Piperacillin.tazobactam	Kuwait	Turkey		Israel,South Africa	4	1	1	0	2	25	25	0	50
Africa & Middle East	Escherichia coli	Wound	Imipenem	Israel	Turkey		Kuwait,South Africa	4	1	1	0	2	25	25	0	50
Africa & Middle East	Escherichia coli	Wound	Meropenem		Turkey	South Africa	Israel,Kuwait	4	0	1	1	2	0	25	25	50
Africa & Middle East	Escherichia coli	Sputum	Cefepime	South Africa	Turkey	Israel		3	1	1	1	0	33.3333	33.3333	33.3333	0
Africa & Middle East	Escherichia coli	Sputum	Meropenem		Israel,Turkey	South Africa		3	0	2	1	0	0	66.6667	33.3333	0
Africa & Middle East	Escherichia coli	Sputum	Amoxycillin.clavulanate		Israel	Turkey	South Africa	3	0	1	1	1	0	33.3333	33.3333	33.3333
Africa & Middle East	Escherichia coli	Sputum	Imipenem		Turkey	South Africa	Israel	3	0	1	1	1	0	33.3333	33.3333	33.3333
Africa & Middle East	Escherichia coli	Sputum	Ampicillin		Israel		South Africa,Turkey	3	0	1	0	2	0	33.3333	0	66.6667
Africa & Middle East	Escherichia coli	Sputum	Tigecycline			Israel,South Africa,Turkey		3	0	0	3	0	0	0	100	0
Africa & Middle East	Escherichia coli	Sputum	Amikacin		South Africa		Israel,Turkey	3	0	1	0	2	0	33.3333	0	66.6667
Africa & Middle East	Escherichia coli	Sputum	Ceftazidime	South Africa	Turkey	Israel		3	1	1	1	0	33.3333	33.3333	33.3333	0
Africa & Middle East	Escherichia coli	Sputum	Piperacillin.tazobactam	Israel	South Africa,Turkey			3	1	2	0	0	33.3333	66.6667	0	0
Africa & Middle East	Escherichia coli	Sputum	Levofloxacin		Israel	South Africa	Turkey	3	0	1	1	1	0	33.3333	33.3333	33.3333
Africa & Middle East	Klebsiella pneumoniae	Blood	Amikacin	Israel	South Africa		Kuwait,Turkey	4	1	1	0	2	25	25	0	50
Africa & Middle East	Klebsiella pneumoniae	Blood	Ceftazidime			Israel,Turkey	Kuwait,South Africa	4	0	0	2	2	0	0	50	50
Africa & Middle East	Klebsiella pneumoniae	Blood	Tigecycline	Kuwait	Turkey	Israel,South Africa		4	1	1	2	0	25	25	50	0
Africa & Middle East	Klebsiella pneumoniae	Blood	Levofloxacin	Israel	South Africa		Kuwait,Turkey	4	1	1	0	2	25	25	0	50
Africa & Middle East	Klebsiella pneumoniae	Blood	Amoxycillin.clavulanate		South Africa	Israel,Kuwait	Turkey	4	0	1	2	1	0	25	50	25
Africa & Middle East	Klebsiella pneumoniae	Blood	Cefepime	Kuwait	South Africa	Israel,Turkey		4	1	1	2	0	25	25	50	0
Africa & Middle East	Klebsiella pneumoniae	Blood	Piperacillin.tazobactam	Israel	South Africa		Kuwait,Turkey	4	1	1	0	2	25	25	0	50
Africa & Middle East	Klebsiella pneumoniae	Blood	Ampicillin	Israel	Kuwait		South Africa,Turkey	4	1	1	0	2	25	25	0	50
Africa & Middle East	Klebsiella pneumoniae	Blood	Meropenem	Israel	South Africa		Kuwait,Turkey	4	1	1	0	2	25	25	0	50
Africa & Middle East	Klebsiella pneumoniae	Urine	Amikacin	Israel	Kuwait	South Africa,Turkey		4	1	1	2	0	25	25	50	0
Africa & Middle East	Klebsiella pneumoniae	Urine	Levofloxacin	Israel	Turkey		Kuwait,South Africa	4	1	1	0	2	25	25	0	50
Africa & Middle East	Klebsiella pneumoniae	Urine	Amoxycillin.clavulanate	Israel		Turkey	Kuwait,South Africa	4	1	0	1	2	25	0	25	50
Africa & Middle East	Klebsiella pneumoniae	Urine	Ceftazidime	Israel		Turkey	Kuwait,South Africa	4	1	0	1	2	25	0	25	50
Africa & Middle East	Klebsiella pneumoniae	Urine	Tigecycline		Kuwait	Israel,Turkey	South Africa	4	0	1	2	1	0	25	50	25
Africa & Middle East	Klebsiella pneumoniae	Urine	Ampicillin	Israel,Kuwait	South Africa,Turkey			4	2	2	0	0	50	50	0	0
Africa & Middle East	Klebsiella pneumoniae	Urine	Imipenem		South Africa	Israel	Kuwait,Turkey	4	0	1	1	2	0	25	25	50
Africa & Middle East	Klebsiella pneumoniae	Urine	Cefepime				Israel,Kuwait,South Africa,Turkey	4	0	0	0	4	0	0	0	100
Africa & Middle East	Klebsiella pneumoniae	Urine	Piperacillin.tazobactam	Israel	South Africa		Kuwait,Turkey	4	1	1	0	2	25	25	0	50
Africa & Middle East	Klebsiella pneumoniae	Urine	Meropenem	Israel	South Africa		Kuwait,Turkey	4	1	1	0	2	25	25	0	50
Africa & Middle East	Klebsiella pneumoniae	Wound	Ceftaroline			Israel,Kuwait,South Africa,Turkey		4	0	0	4	0	0	0	100	0
Africa & Middle East	Klebsiella pneumoniae	Wound	Meropenem	Israel	Turkey		Kuwait,South Africa	4	1	1	0	2	25	25	0	50
Africa & Middle East	Klebsiella pneumoniae	Wound	Cefepime	Israel	South Africa	Kuwait,Turkey		4	1	1	2	0	25	25	50	0
Africa & Middle East	Klebsiella pneumoniae	Wound	Piperacillin.tazobactam	Israel	South Africa	Kuwait,Turkey		4	1	1	2	0	25	25	50	0
Africa & Middle East	Klebsiella pneumoniae	Wound	Ceftazidime.avibactam		Kuwait	Israel	South Africa,Turkey	4	0	1	1	2	0	25	25	50
Africa & Middle East	Klebsiella pneumoniae	Wound	Ampicillin			Kuwait,Turkey	Israel,South Africa	4	0	0	2	2	0	0	50	50
Africa & Middle East	Klebsiella pneumoniae	Wound	Imipenem	Israel	Turkey		Kuwait,South Africa	4	1	1	0	2	25	25	0	50
Africa & Middle East	Klebsiella pneumoniae	Wound	Tigecycline				Israel,Kuwait,South Africa,Turkey	4	0	0	0	4	0	0	0	100
Africa & Middle East	Klebsiella pneumoniae	Wound	Ceftazidime			Israel,Kuwait,South Africa,Turkey		4	0	0	4	0	0	0	100	0
Africa & Middle East	Klebsiella pneumoniae	Wound	Aztreonam	Israel,Kuwait	South Africa	Turkey		4	2	1	1	0	50	25	25	0
Africa & Middle East	Klebsiella pneumoniae	Wound	Levofloxacin	Israel,Kuwait	South Africa	Turkey		4	2	1	1	0	50	25	25	0
Africa & Middle East	Klebsiella pneumoniae	Wound	Amoxycillin.clavulanate	Israel	South Africa,Turkey	Kuwait		4	1	2	1	0	25	50	25	0
Africa & Middle East	Klebsiella pneumoniae	Wound	Amikacin	Israel	Turkey	Kuwait	South Africa	4	1	1	1	1	25	25	25	25
Africa & Middle East	Klebsiella pneumoniae	Sputum	Meropenem			Israel,South Africa,Turkey		3	0	0	3	0	0	0	100	0
Africa & Middle East	Klebsiella pneumoniae	Sputum	Amoxycillin.clavulanate			Israel,South Africa,Turkey		3	0	0	3	0	0	0	100	0
Africa & Middle East	Klebsiella pneumoniae	Sputum	Tigecycline		Israel	Turkey	South Africa	3	0	1	1	1	0	33.3333	33.3333	33.3333
Africa & Middle East	Klebsiella pneumoniae	Sputum	Amikacin	Israel	Turkey	South Africa		3	1	1	1	0	33.3333	33.3333	33.3333	0
Africa & Middle East	Klebsiella pneumoniae	Sputum	Aztreonam			Israel	South Africa,Turkey	3	0	0	1	2	0	0	33.3333	66.6667
Africa & Middle East	Klebsiella pneumoniae	Sputum	Ceftazidime			Israel	South Africa,Turkey	3	0	0	1	2	0	0	33.3333	66.6667
Africa & Middle East	Klebsiella pneumoniae	Sputum	Piperacillin.tazobactam			Israel,South Africa,Turkey		3	0	0	3	0	0	0	100	0
Africa & Middle East	Klebsiella pneumoniae	Sputum	Levofloxacin			Israel,South Africa,Turkey		3	0	0	3	0	0	0	100	0
Africa & Middle East	Klebsiella pneumoniae	Sputum	Ampicillin	Israel	South Africa	Turkey		3	1	1	1	0	33.3333	33.3333	33.3333	0
Africa & Middle East	Klebsiella pneumoniae	Sputum	Ceftaroline			Israel	South Africa,Turkey	3	0	0	1	2	0	0	33.3333	66.6667
Africa & Middle East	Klebsiella pneumoniae	Sputum	Cefepime			Israel	South Africa,Turkey	3	0	0	1	2	0	0	33.3333	66.6667
Africa & Middle East	Klebsiella pneumoniae	Sputum	Imipenem			Israel,South Africa,Turkey		3	0	0	3	0	0	0	100	0
Africa & Middle East	Klebsiella pneumoniae	Sputum	Ceftazidime.avibactam		South Africa		Israel,Turkey	3	0	1	0	2	0	33.3333	0	66.6667
Africa & Middle East	Pseudomonas aeruginosa	Blood	Piperacillin.tazobactam		Israel		Kuwait,Turkey	3	0	1	0	2	0	33.3333	0	66.6667
Africa & Middle East	Pseudomonas aeruginosa	Blood	Cefepime			Kuwait	Israel,Turkey	3	0	0	1	2	0	0	33.3333	66.6667
Africa & Middle East	Pseudomonas aeruginosa	Blood	Imipenem			Turkey	Israel,Kuwait	3	0	0	1	2	0	0	33.3333	66.6667
Africa & Middle East	Pseudomonas aeruginosa	Blood	Ceftazidime		Israel		Kuwait,Turkey	3	0	1	0	2	0	33.3333	0	66.6667
Africa & Middle East	Pseudomonas aeruginosa	Blood	Meropenem			Turkey	Israel,Kuwait	3	0	0	1	2	0	0	33.3333	66.6667
Africa & Middle East	Pseudomonas aeruginosa	Blood	Amikacin			Kuwait	Israel,Turkey	3	0	0	1	2	0	0	33.3333	66.6667
Africa & Middle East	Pseudomonas aeruginosa	Blood	Levofloxacin		Israel	Kuwait	Turkey	3	0	1	1	1	0	33.3333	33.3333	33.3333
Africa & Middle East	Pseudomonas aeruginosa	Urine	Aztreonam	Turkey	Kuwait		Israel,South Africa	4	1	1	0	2	25	25	0	50
Africa & Middle East	Pseudomonas aeruginosa	Urine	Ceftazidime.avibactam	Israel	South Africa	Kuwait,Turkey		4	1	1	2	0	25	25	50	0
Africa & Middle East	Pseudomonas aeruginosa	Urine	Imipenem	Kuwait	Turkey	Israel	South Africa	4	1	1	1	1	25	25	25	25
Africa & Middle East	Pseudomonas aeruginosa	Urine	Ceftazidime			Kuwait	Israel,South Africa,Turkey	4	0	0	1	3	0	0	25	75
Africa & Middle East	Pseudomonas aeruginosa	Urine	Piperacillin.tazobactam			Kuwait	Israel,South Africa,Turkey	4	0	0	1	3	0	0	25	75
Africa & Middle East	Pseudomonas aeruginosa	Urine	Cefepime			Kuwait	Israel,South Africa,Turkey	4	0	0	1	3	0	0	25	75
Africa & Middle East	Pseudomonas aeruginosa	Urine	Meropenem	Israel,Kuwait	South Africa,Turkey			4	2	2	0	0	50	50	0	0
Africa & Middle East	Pseudomonas aeruginosa	Urine	Amikacin	Israel	Turkey	Kuwait	South Africa	4	1	1	1	1	25	25	25	25
Africa & Middle East	Pseudomonas aeruginosa	Urine	Levofloxacin			Kuwait,Turkey	Israel,South Africa	4	0	0	2	2	0	0	50	50
Africa & Middle East	Pseudomonas aeruginosa	Urine	Colistin		South Africa,Turkey	Israel	Kuwait	4	0	2	1	1	0	50	25	25
Africa & Middle East	Pseudomonas aeruginosa	Wound	Amikacin	Israel	Turkey	Kuwait	South Africa	4	1	1	1	1	25	25	25	25
Africa & Middle East	Pseudomonas aeruginosa	Wound	Levofloxacin		Turkey	South Africa	Israel,Kuwait	4	0	1	1	2	0	25	25	50
Africa & Middle East	Pseudomonas aeruginosa	Wound	Meropenem	Israel	Turkey		Kuwait,South Africa	4	1	1	0	2	25	25	0	50
Africa & Middle East	Pseudomonas aeruginosa	Wound	Piperacillin.tazobactam		Israel	South Africa	Kuwait,Turkey	4	0	1	1	2	0	25	25	50
Africa & Middle East	Pseudomonas aeruginosa	Wound	Cefepime	Israel		Kuwait,Turkey	South Africa	4	1	0	2	1	25	0	50	25
Africa & Middle East	Pseudomonas aeruginosa	Wound	Ceftazidime.avibactam			South Africa,Turkey	Israel,Kuwait	4	0	0	2	2	0	0	50	50
Africa & Middle East	Pseudomonas aeruginosa	Wound	Imipenem		Turkey	Israel,South Africa	Kuwait	4	0	1	2	1	0	25	50	25
Africa & Middle East	Pseudomonas aeruginosa	Wound	Ceftazidime	South Africa	Turkey	Kuwait	Israel	4	1	1	1	1	25	25	25	25
Africa & Middle East	Pseudomonas aeruginosa	Wound	Aztreonam	South Africa	Turkey		Israel,Kuwait	4	1	1	0	2	25	25	0	50
Africa & Middle East	Pseudomonas aeruginosa	Sputum	Amikacin	South Africa	Turkey		Israel,Kuwait	4	1	1	0	2	25	25	0	50
Africa & Middle East	Pseudomonas aeruginosa	Sputum	Ceftazidime.avibactam			Israel,South Africa	Kuwait,Turkey	4	0	0	2	2	0	0	50	50
Africa & Middle East	Pseudomonas aeruginosa	Sputum	Cefepime		Turkey	Israel,South Africa	Kuwait	4	0	1	2	1	0	25	50	25
Africa & Middle East	Pseudomonas aeruginosa	Sputum	Aztreonam			Israel,Kuwait,South Africa,Turkey		4	0	0	4	0	0	0	100	0
Africa & Middle East	Pseudomonas aeruginosa	Sputum	Imipenem	Kuwait	Turkey	South Africa	Israel	4	1	1	1	1	25	25	25	25
Africa & Middle East	Pseudomonas aeruginosa	Sputum	Levofloxacin	Kuwait	Israel		South Africa,Turkey	4	1	1	0	2	25	25	0	50
Africa & Middle East	Pseudomonas aeruginosa	Sputum	Piperacillin.tazobactam			Israel	Kuwait,South Africa,Turkey	4	0	0	1	3	0	0	25	75
Africa & Middle East	Pseudomonas aeruginosa	Sputum	Colistin	Israel	Turkey		Kuwait,South Africa	4	1	1	0	2	25	25	0	50
Africa & Middle East	Pseudomonas aeruginosa	Sputum	Meropenem	South Africa	Turkey	Israel	Kuwait	4	1	1	1	1	25	25	25	25
Africa & Middle East	Pseudomonas aeruginosa	Sputum	Ceftazidime	South Africa	Israel		Kuwait,Turkey	4	1	1	0	2	25	25	0	50
Africa & Middle East	Acinetobacter baumannii	Blood	Levofloxacin			Kuwait		1	0	0	1	0	0	0	100	0
Africa & Middle East	Acinetobacter baumannii	Blood	Amikacin			Kuwait		1	0	0	1	0	0	0	100	0
Africa & Middle East	Acinetobacter baumannii	Blood	Meropenem			Kuwait		1	0	0	1	0	0	0	100	0
Africa & Middle East	Acinetobacter baumannii	Blood	Ceftazidime			Kuwait		1	0	0	1	0	0	0	100	0
Africa & Middle East	Acinetobacter baumannii	Blood	Piperacillin.tazobactam			Kuwait		1	0	0	1	0	0	0	100	0
Africa & Middle East	Acinetobacter baumannii	Blood	Cefepime			Kuwait		1	0	0	1	0	0	0	100	0
Africa & Middle East	Acinetobacter baumannii	Urine	Levofloxacin			Kuwait,South Africa		2	0	0	2	0	0	0	100	0
Africa & Middle East	Acinetobacter baumannii	Urine	Amikacin	Kuwait	South Africa			2	1	1	0	0	50	50	0	0
Africa & Middle East	Acinetobacter baumannii	Urine	Piperacillin.tazobactam	Kuwait	South Africa			2	1	1	0	0	50	50	0	0
Africa & Middle East	Acinetobacter baumannii	Urine	Cefepime	Kuwait	South Africa			2	1	1	0	0	50	50	0	0
Africa & Middle East	Acinetobacter baumannii	Urine	Meropenem	Kuwait	South Africa			2	1	1	0	0	50	50	0	0
Africa & Middle East	Acinetobacter baumannii	Urine	Ceftazidime				Kuwait,South Africa	2	0	0	0	2	0	0	0	100
Africa & Middle East	Acinetobacter baumannii	Wound	Meropenem				Kuwait,South Africa	2	0	0	0	2	0	0	0	100
Africa & Middle East	Acinetobacter baumannii	Wound	Ceftazidime				Kuwait,South Africa	2	0	0	0	2	0	0	0	100
Africa & Middle East	Acinetobacter baumannii	Wound	Cefepime				Kuwait,South Africa	2	0	0	0	2	0	0	0	100
Africa & Middle East	Acinetobacter baumannii	Wound	Piperacillin.tazobactam				Kuwait,South Africa	2	0	0	0	2	0	0	0	100
Africa & Middle East	Acinetobacter baumannii	Wound	Levofloxacin	Kuwait	South Africa			2	1	1	0	0	50	50	0	0
Africa & Middle East	Acinetobacter baumannii	Wound	Amikacin	Kuwait	South Africa			2	1	1	0	0	50	50	0	0
Africa & Middle East	Acinetobacter baumannii	Sputum	Ceftazidime			South Africa		1	0	0	1	0	0	0	100	0
Africa & Middle East	Acinetobacter baumannii	Sputum	Meropenem			South Africa		1	0	0	1	0	0	0	100	0
Africa & Middle East	Acinetobacter baumannii	Sputum	Amikacin			South Africa		1	0	0	1	0	0	0	100	0
Africa & Middle East	Acinetobacter baumannii	Sputum	Cefepime			South Africa		1	0	0	1	0	0	0	100	0
Africa & Middle East	Acinetobacter baumannii	Sputum	Levofloxacin			South Africa		1	0	0	1	0	0	0	100	0
Africa & Middle East	Acinetobacter baumannii	Sputum	Piperacillin.tazobactam			South Africa		1	0	0	1	0	0	0	100	0
Africa & Middle East	Staphylococcus aureus (MRSA)	Blood	Levofloxacin	Kuwait	Israel			2	1	1	0	0	50	50	0	0
Africa & Middle East	Staphylococcus aureus (MRSA)	Urine	Minocycline				Israel,Kuwait,Turkey	3	0	0	0	3	0	0	0	100
Africa & Middle East	Staphylococcus aureus (MRSA)	Wound	Linezolid		Israel,South Africa	Kuwait,Turkey		4	0	2	2	0	0	50	50	0
Africa & Middle East	Staphylococcus aureus (MRSA)	Wound	Ceftaroline			Israel,South Africa,Turkey	Kuwait	4	0	0	3	1	0	0	75	25
Africa & Middle East	Staphylococcus aureus (MRSA)	Wound	Levofloxacin			Israel,Kuwait	South Africa,Turkey	4	0	0	2	2	0	0	50	50
Africa & Middle East	Staphylococcus aureus (MRSA)	Wound	Minocycline				Israel,Kuwait,South Africa,Turkey	4	0	0	0	4	0	0	0	100
Africa & Middle East	Staphylococcus aureus (MRSA)	Wound	Teicoplanin	Kuwait		Israel,South Africa	Turkey	4	1	0	2	1	25	0	50	25
Africa & Middle East	Staphylococcus aureus (MRSA)	Wound	Clindamycin		Israel	Kuwait,Turkey	South Africa	4	0	1	2	1	0	25	50	25
Africa & Middle East	Staphylococcus aureus (MRSA)	Wound	Erythromycin	Turkey		Israel,South Africa	Kuwait	4	1	0	2	1	25	0	50	25
Africa & Middle East	Staphylococcus aureus (MRSA)	Sputum	Erythromycin			Israel		1	0	0	1	0	0	0	100	0
Africa & Middle East	Staphylococcus aureus (MRSA)	Sputum	Minocycline				Israel,Kuwait,South Africa,Turkey	4	0	0	0	4	0	0	0	100
Africa & Middle East	Staphylococcus aureus (MRSA)	Sputum	Oxacillin				Israel	1	0	0	0	1	0	0	0	100
Africa & Middle East	Staphylococcus aureus (MRSA)	Sputum	Ceftaroline			Israel		1	0	0	1	0	0	0	100	0
Africa & Middle East	Staphylococcus aureus (MRSA)	Sputum	Linezolid			Israel		1	0	0	1	0	0	0	100	0
Africa & Middle East	Staphylococcus aureus (MRSA)	Sputum	Teicoplanin				Israel	1	0	0	0	1	0	0	0	100
Africa & Middle East	Staphylococcus aureus (MRSA)	Sputum	Clindamycin			Israel		1	0	0	1	0	0	0	100	0
Africa & Middle East	Staphylococcus aureus (MRSA)	Sputum	Levofloxacin			Israel		1	0	0	1	0	0	0	100	0
Africa & Middle East	Staphylococcus aureus (MSSA)	Blood	Levofloxacin	Israel	Turkey	Kuwait,South Africa		4	1	1	2	0	25	25	50	0
Africa & Middle East	Staphylococcus aureus (MSSA)	Blood	Linezolid			Israel,South Africa	Kuwait,Turkey	4	0	0	2	2	0	0	50	50
Africa & Middle East	Staphylococcus aureus (MSSA)	Urine	Levofloxacin	Israel	Kuwait,Turkey			3	1	2	0	0	33.3333	66.6667	0	0
Africa & Middle East	Staphylococcus aureus (MSSA)	Urine	Clindamycin		Kuwait	Turkey	Israel	3	0	1	1	1	0	33.3333	33.3333	33.3333
Africa & Middle East	Staphylococcus aureus (MSSA)	Urine	Erythromycin		Kuwait	Turkey	Israel	3	0	1	1	1	0	33.3333	33.3333	33.3333
Africa & Middle East	Staphylococcus aureus (MSSA)	Urine	Minocycline				Israel,Kuwait,South Africa,Turkey	4	0	0	0	4	0	0	0	100
Africa & Middle East	Staphylococcus aureus (MSSA)	Wound	Oxacillin				Israel,Kuwait,South Africa,Turkey	4	0	0	0	4	0	0	0	100
Africa & Middle East	Staphylococcus aureus (MSSA)	Wound	Erythromycin			Kuwait,South Africa	Israel,Turkey	4	0	0	2	2	0	0	50	50
Africa & Middle East	Staphylococcus aureus (MSSA)	Wound	Minocycline				Israel,Kuwait,South Africa,Turkey	4	0	0	0	4	0	0	0	100
Africa & Middle East	Staphylococcus aureus (MSSA)	Wound	Linezolid			Israel	Kuwait,South Africa,Turkey	4	0	0	1	3	0	0	25	75
Africa & Middle East	Staphylococcus aureus (MSSA)	Wound	Clindamycin			Kuwait,Turkey	Israel,South Africa	4	0	0	2	2	0	0	50	50
Africa & Middle East	Staphylococcus aureus (MSSA)	Wound	Levofloxacin	South Africa	Israel		Kuwait,Turkey	4	1	1	0	2	25	25	0	50
Africa & Middle East	Staphylococcus aureus (MSSA)	Sputum	Clindamycin			Israel,South Africa,Turkey		3	0	0	3	0	0	0	100	0
Africa & Middle East	Staphylococcus aureus (MSSA)	Sputum	Erythromycin	South Africa	Turkey	Israel		3	1	1	1	0	33.3333	33.3333	33.3333	0
Africa & Middle East	Staphylococcus aureus (MSSA)	Sputum	Oxacillin				Israel,South Africa,Turkey	3	0	0	0	3	0	0	0	100
Africa & Middle East	Staphylococcus aureus (MSSA)	Sputum	Levofloxacin	South Africa	Turkey	Israel		3	1	1	1	0	33.3333	33.3333	33.3333	0
Africa & Middle East	Staphylococcus aureus (MSSA)	Sputum	Linezolid			Israel,South Africa	Turkey	3	0	0	2	1	0	0	66.6667	33.3333
Africa & Middle East	Staphylococcus aureus (MSSA)	Sputum	Minocycline				Israel,Kuwait,South Africa,Turkey	4	0	0	0	4	0	0	0	100
Africa & Middle East	Enterobacter species with cloacae	Blood	Amikacin				Kuwait,Turkey	2	0	0	0	2	0	0	0	100
Africa & Middle East	Enterobacter species with cloacae	Blood	Ampicillin			Kuwait,Turkey		2	0	0	2	0	0	0	100	0
Africa & Middle East	Enterobacter species with cloacae	Blood	Piperacillin.tazobactam				Kuwait,Turkey	2	0	0	0	2	0	0	0	100
Africa & Middle East	Enterobacter species with cloacae	Blood	Levofloxacin			Kuwait	Turkey	2	0	0	1	1	0	0	50	50
Africa & Middle East	Enterobacter species with cloacae	Blood	Tigecycline			Kuwait,Turkey		2	0	0	2	0	0	0	100	0
Africa & Middle East	Enterobacter species with cloacae	Blood	Cefepime			Kuwait	Turkey	2	0	0	1	1	0	0	50	50
Africa & Middle East	Enterobacter species with cloacae	Blood	Amoxycillin.clavulanate			Kuwait,Turkey		2	0	0	2	0	0	0	100	0
Africa & Middle East	Enterobacter species with cloacae	Blood	Meropenem		Turkey	Kuwait		2	0	1	1	0	0	50	50	0
Africa & Middle East	Enterobacter species with cloacae	Urine	Ampicillin		Israel		Kuwait,Turkey	3	0	1	0	2	0	33.3333	0	66.6667
Africa & Middle East	Enterobacter species with cloacae	Urine	Piperacillin.tazobactam		Israel	Kuwait	Turkey	3	0	1	1	1	0	33.3333	33.3333	33.3333
Africa & Middle East	Enterobacter species with cloacae	Urine	Amikacin		Turkey	Israel	Kuwait	3	0	1	1	1	0	33.3333	33.3333	33.3333
Africa & Middle East	Enterobacter species with cloacae	Urine	Levofloxacin			Israel	Kuwait,Turkey	3	0	0	1	2	0	0	33.3333	66.6667
Africa & Middle East	Enterobacter species with cloacae	Urine	Cefepime		Turkey		Israel,Kuwait	3	0	1	0	2	0	33.3333	0	66.6667
Africa & Middle East	Enterobacter species with cloacae	Urine	Tigecycline	Kuwait	Turkey	Israel		3	1	1	1	0	33.3333	33.3333	33.3333	0
Africa & Middle East	Enterobacter species with cloacae	Urine	Ceftazidime	Kuwait	Israel	Turkey		3	1	1	1	0	33.3333	33.3333	33.3333	0
Africa & Middle East	Enterobacter species with cloacae	Urine	Meropenem		Kuwait		Israel,Turkey	3	0	1	0	2	0	33.3333	0	66.6667
Africa & Middle East	Enterobacter species with cloacae	Urine	Amoxycillin.clavulanate	Kuwait	Israel,Turkey			3	1	2	0	0	33.3333	66.6667	0	0
Africa & Middle East	Enterobacter species with cloacae	Wound	Amoxycillin.clavulanate	Kuwait	Israel			2	1	1	0	0	50	50	0	0
Africa & Middle East	Enterobacter species with cloacae	Wound	Meropenem	Kuwait	Israel			2	1	1	0	0	50	50	0	0
Africa & Middle East	Enterobacter species with cloacae	Wound	Ceftazidime	Kuwait	Israel			2	1	1	0	0	50	50	0	0
Africa & Middle East	Enterobacter species with cloacae	Wound	Tigecycline			Israel,Kuwait		2	0	0	2	0	0	0	100	0
Africa & Middle East	Enterobacter species with cloacae	Wound	Cefepime	Kuwait	Israel			2	1	1	0	0	50	50	0	0
Africa & Middle East	Enterobacter species with cloacae	Wound	Levofloxacin	Kuwait	Israel			2	1	1	0	0	50	50	0	0
Africa & Middle East	Enterobacter species with cloacae	Wound	Amikacin	Israel	Kuwait			2	1	1	0	0	50	50	0	0
Africa & Middle East	Enterobacter species with cloacae	Wound	Ampicillin	Kuwait	Israel			2	1	1	0	0	50	50	0	0
Africa & Middle East	Enterobacter species with cloacae	Wound	Piperacillin.tazobactam	Kuwait	Israel			2	1	1	0	0	50	50	0	0
Africa & Middle East	Enterobacter species with cloacae	Sputum	Tigecycline		Israel	Turkey	South Africa	3	0	1	1	1	0	33.3333	33.3333	33.3333
Africa & Middle East	Enterobacter species with cloacae	Sputum	Piperacillin.tazobactam	Israel	South Africa,Turkey			3	1	2	0	0	33.3333	66.6667	0	0
Africa & Middle East	Enterobacter species with cloacae	Sputum	Amikacin		Israel,South Africa	Turkey		3	0	2	1	0	0	66.6667	33.3333	0
Africa & Middle East	Enterobacter species with cloacae	Sputum	Ampicillin	South Africa	Israel	Turkey		3	1	1	1	0	33.3333	33.3333	33.3333	0
Africa & Middle East	Enterobacter species with cloacae	Sputum	Ceftazidime	South Africa	Turkey	Israel		3	1	1	1	0	33.3333	33.3333	33.3333	0
Africa & Middle East	Enterobacter species with cloacae	Sputum	Meropenem		Turkey		Israel,South Africa	3	0	1	0	2	0	33.3333	0	66.6667
Africa & Middle East	Enterobacter species with cloacae	Sputum	Levofloxacin			South Africa	Israel,Turkey	3	0	0	1	2	0	0	33.3333	66.6667
Africa & Middle East	Enterobacter species with cloacae	Sputum	Cefepime		Turkey		Israel,South Africa	3	0	1	0	2	0	33.3333	0	66.6667
Africa & Middle East	Enterobacter species with cloacae	Sputum	Amoxycillin.clavulanate		South Africa	Turkey	Israel	3	0	1	1	1	0	33.3333	33.3333	33.3333
Africa & Middle East	Enterobacter species without cloacae	Sputum	Ampicillin			South Africa		1	0	0	1	0	0	0	100	0
Africa & Middle East	Enterobacter species without cloacae	Sputum	Tigecycline			South Africa		1	0	0	1	0	0	0	100	0
Africa & Middle East	Enterobacter species without cloacae	Sputum	Amikacin			South Africa		1	0	0	1	0	0	0	100	0
Africa & Middle East	Enterobacter species without cloacae	Sputum	Piperacillin.tazobactam			South Africa		1	0	0	1	0	0	0	100	0
Africa & Middle East	Enterobacter species without cloacae	Sputum	Ceftazidime			South Africa		1	0	0	1	0	0	0	100	0
Africa & Middle East	Enterobacter species without cloacae	Sputum	Levofloxacin			South Africa		1	0	0	1	0	0	0	100	0
Africa & Middle East	Enterobacter species without cloacae	Sputum	Meropenem				South Africa	1	0	0	0	1	0	0	0	100
Africa & Middle East	Enterobacter species without cloacae	Sputum	Amoxycillin.clavulanate			South Africa		1	0	0	1	0	0	0	100	0
Africa & Middle East	Enterobacter species without cloacae	Sputum	Cefepime			South Africa		1	0	0	1	0	0	0	100	0
Africa & Middle East	Enterobacter cloacae	Blood	Amoxycillin.clavulanate	Kuwait	Turkey			2	1	1	0	0	50	50	0	0
Africa & Middle East	Enterobacter cloacae	Blood	Tigecycline			Kuwait,Turkey		2	0	0	2	0	0	0	100	0
Africa & Middle East	Enterobacter cloacae	Blood	Cefepime		Turkey		Kuwait	2	0	1	0	1	0	50	0	50
Africa & Middle East	Enterobacter cloacae	Blood	Meropenem		Turkey	Kuwait		2	0	1	1	0	0	50	50	0
Africa & Middle East	Enterobacter cloacae	Blood	Amikacin			Kuwait	Turkey	2	0	0	1	1	0	0	50	50
Africa & Middle East	Enterobacter cloacae	Blood	Levofloxacin		Turkey	Kuwait		2	0	1	1	0	0	50	50	0
Africa & Middle East	Enterobacter cloacae	Blood	Ampicillin				Kuwait,Turkey	2	0	0	0	2	0	0	0	100
Africa & Middle East	Enterobacter cloacae	Blood	Piperacillin.tazobactam				Kuwait,Turkey	2	0	0	0	2	0	0	0	100
Africa & Middle East	Enterobacter cloacae	Urine	Cefepime			Kuwait		1	0	0	1	0	0	0	100	0
Africa & Middle East	Enterobacter cloacae	Urine	Amoxycillin.clavulanate			Kuwait		1	0	0	1	0	0	0	100	0
Africa & Middle East	Enterobacter cloacae	Urine	Ceftazidime			Kuwait		1	0	0	1	0	0	0	100	0
Africa & Middle East	Enterobacter cloacae	Urine	Tigecycline			Kuwait		1	0	0	1	0	0	0	100	0
Africa & Middle East	Enterobacter cloacae	Urine	Meropenem			Kuwait		1	0	0	1	0	0	0	100	0
Africa & Middle East	Enterobacter cloacae	Urine	Levofloxacin			Kuwait		1	0	0	1	0	0	0	100	0
Africa & Middle East	Enterobacter cloacae	Urine	Ampicillin			Kuwait		1	0	0	1	0	0	0	100	0
Africa & Middle East	Enterobacter cloacae	Urine	Amikacin			Kuwait		1	0	0	1	0	0	0	100	0
Africa & Middle East	Enterobacter cloacae	Urine	Piperacillin.tazobactam			Kuwait		1	0	0	1	0	0	0	100	0
Africa & Middle East	Enterobacter cloacae	Sputum	Meropenem			Israel	Turkey	2	0	0	1	1	0	0	50	50
Africa & Middle East	Enterobacter cloacae	Sputum	Amoxycillin.clavulanate	Israel	Turkey			2	1	1	0	0	50	50	0	0
Africa & Middle East	Enterobacter cloacae	Sputum	Cefepime	Israel	Turkey			2	1	1	0	0	50	50	0	0
Africa & Middle East	Enterobacter cloacae	Sputum	Levofloxacin				Israel,Turkey	2	0	0	0	2	0	0	0	100
Africa & Middle East	Enterobacter cloacae	Sputum	Ceftazidime	Israel	Turkey			2	1	1	0	0	50	50	0	0
Africa & Middle East	Enterobacter cloacae	Sputum	Piperacillin.tazobactam				Israel,Turkey	2	0	0	0	2	0	0	0	100
Africa & Middle East	Enterobacter cloacae	Sputum	Amikacin			Israel	Turkey	2	0	0	1	1	0	0	50	50
Africa & Middle East	Enterobacter cloacae	Sputum	Ampicillin	Israel	Turkey			2	1	1	0	0	50	50	0	0
Africa & Middle East	Enterobacter cloacae	Sputum	Tigecycline				Israel,Turkey	2	0	0	0	2	0	0	0	100
Africa & Middle East	Klebsiella aerogenes	Urine	Piperacillin.tazobactam			Israel		1	0	0	1	0	0	0	100	0
Africa & Middle East	Klebsiella aerogenes	Urine	Cefepime			Israel		1	0	0	1	0	0	0	100	0
Africa & Middle East	Klebsiella aerogenes	Urine	Levofloxacin			Israel		1	0	0	1	0	0	0	100	0
Africa & Middle East	Klebsiella aerogenes	Urine	Amoxycillin.clavulanate			Israel		1	0	0	1	0	0	0	100	0
Africa & Middle East	Klebsiella aerogenes	Urine	Ampicillin			Israel		1	0	0	1	0	0	0	100	0
Africa & Middle East	Klebsiella aerogenes	Urine	Ceftazidime			Israel		1	0	0	1	0	0	0	100	0
Africa & Middle East	Klebsiella aerogenes	Urine	Amikacin			Israel		1	0	0	1	0	0	0	100	0
Africa & Middle East	Klebsiella aerogenes	Urine	Meropenem			Israel		1	0	0	1	0	0	0	100	0
Africa & Middle East	Klebsiella aerogenes	Sputum	Meropenem			Israel		1	0	0	1	0	0	0	100	0
Africa & Middle East	Klebsiella aerogenes	Sputum	Amoxycillin.clavulanate			Israel		1	0	0	1	0	0	0	100	0
Africa & Middle East	Klebsiella aerogenes	Sputum	Amikacin			Israel		1	0	0	1	0	0	0	100	0
Africa & Middle East	Klebsiella aerogenes	Sputum	Ampicillin			Israel		1	0	0	1	0	0	0	100	0
Africa & Middle East	Klebsiella aerogenes	Sputum	Ceftazidime			Israel		1	0	0	1	0	0	0	100	0
Africa & Middle East	Klebsiella aerogenes	Sputum	Levofloxacin			Israel		1	0	0	1	0	0	0	100	0
Africa & Middle East	Klebsiella aerogenes	Sputum	Cefepime			Israel		1	0	0	1	0	0	0	100	0
Africa & Middle East	Klebsiella aerogenes	Sputum	Piperacillin.tazobactam			Israel		1	0	0	1	0	0	0	100	0
Africa & Middle East	Klebsiella aerogenes	Sputum	Tigecycline			Israel		1	0	0	1	0	0	0	100	0
Americas	Escherichia coli	Blood	Cefepime	Argentina,United States	Colombia,Panama	Canada,Mexico,Venezuela	Brazil,Chile	9	2	2	3	2	22.2222	22.2222	33.3333	22.2222
Americas	Escherichia coli	Blood	Piperacillin.tazobactam	Argentina,Canada,Chile	Brazil,Mexico,Venezuela	Colombia,Panama,United States		9	3	3	3	0	33.3333	33.3333	33.3333	0
Americas	Escherichia coli	Blood	Meropenem	Argentina,Chile	Brazil,Mexico,Panama	Canada,Venezuela	Colombia,United States	9	2	3	2	2	22.2222	33.3333	22.2222	22.2222
Americas	Escherichia coli	Blood	Tigecycline		Brazil	Argentina,Colombia,Mexico,Panama,United States,Venezuela	Canada,Chile	9	0	1	6	2	0	11.1111	66.6667	22.2222
Americas	Escherichia coli	Blood	Ceftazidime		Venezuela	Brazil,Mexico	Argentina,Canada,Chile,Colombia,Panama,United States	9	0	1	2	6	0	11.1111	22.2222	66.6667
Americas	Escherichia coli	Blood	Amoxycillin.clavulanate	Panama	Mexico	Brazil,Chile,Colombia	Argentina,Canada,United States,Venezuela	9	1	1	3	4	11.1111	11.1111	33.3333	44.4444
Americas	Escherichia coli	Blood	Levofloxacin	Chile	Mexico	Argentina,Brazil,Canada,Colombia,Panama,United States,Venezuela		9	1	1	7	0	11.1111	11.1111	77.7778	0
Americas	Escherichia coli	Blood	Amikacin	Canada,Panama	Brazil,Mexico	Colombia,United States,Venezuela	Argentina,Chile	9	2	2	3	2	22.2222	22.2222	33.3333	22.2222
Americas	Escherichia coli	Blood	Ceftriaxone				Canada,Chile,Colombia,Mexico,Panama,United States	6	0	0	0	6	0	0	0	100
Americas	Escherichia coli	Blood	Ampicillin	Chile	Colombia	Canada,Panama,Venezuela	Argentina,Brazil,Mexico,United States	9	1	1	3	4	11.1111	11.1111	33.3333	44.4444
Americas	Escherichia coli	Urine	Imipenem	Argentina,Chile	Mexico	Colombia	Brazil,Venezuela	6	2	1	1	2	33.3333	16.6667	16.6667	33.3333
Americas	Escherichia coli	Urine	Meropenem	Canada	Brazil,Mexico	Argentina,Chile	Colombia,United States,Venezuela	8	1	2	2	3	12.5	25	25	37.5
Americas	Escherichia coli	Urine	Cefepime		Venezuela	Argentina,Brazil,Canada,Mexico,United States	Chile,Colombia	8	0	1	5	2	0	12.5	62.5	25
Americas	Escherichia coli	Urine	Piperacillin.tazobactam	United States	Colombia	Argentina,Chile	Brazil,Canada,Mexico,Venezuela	8	1	1	2	4	12.5	12.5	25	50
Americas	Escherichia coli	Urine	Amoxycillin.clavulanate		United States	Argentina,Brazil,Canada,Chile,Colombia,Venezuela	Mexico	8	0	1	6	1	0	12.5	75	12.5
Americas	Escherichia coli	Urine	Tigecycline			Argentina,Brazil,Canada,Chile,Colombia,Mexico,United States,Venezuela		8	0	0	8	0	0	0	100	0
Americas	Escherichia coli	Urine	Ceftazidime	Chile	Venezuela	Argentina,Canada,Colombia,United States	Brazil,Mexico	8	1	1	4	2	12.5	12.5	50	25
Americas	Escherichia coli	Urine	Amikacin	Argentina,United States	Brazil,Colombia	Venezuela	Canada,Chile,Mexico	8	2	2	1	3	25	25	12.5	37.5
Americas	Escherichia coli	Urine	Ampicillin	Chile,United States	Argentina,Colombia	Canada,Venezuela	Brazil,Mexico	8	2	2	2	2	25	25	25	25
Americas	Escherichia coli	Urine	Levofloxacin	Chile,United States	Argentina	Colombia,Venezuela	Brazil,Canada,Mexico	8	2	1	2	3	25	12.5	25	37.5
Americas	Escherichia coli	Wound	Levofloxacin	Brazil	Mexico	United States	Argentina,Canada,Colombia	6	1	1	1	3	16.6667	16.6667	16.6667	50
Americas	Escherichia coli	Wound	Amikacin			Canada,Colombia,Mexico,United States	Argentina,Brazil	6	0	0	4	2	0	0	66.6667	33.3333
Americas	Escherichia coli	Wound	Ampicillin	Canada	Argentina,Mexico	United States	Brazil,Colombia	6	1	2	1	2	16.6667	33.3333	16.6667	33.3333
Americas	Escherichia coli	Wound	Ceftazidime	Argentina,Brazil	Mexico,United States		Canada,Colombia	6	2	2	0	2	33.3333	33.3333	0	33.3333
Americas	Escherichia coli	Wound	Tigecycline	Argentina		Brazil,Canada,Colombia,Mexico	United States	6	1	0	4	1	16.6667	0	66.6667	16.6667
Americas	Escherichia coli	Wound	Amoxycillin.clavulanate	Canada,Colombia	Argentina,Mexico	United States	Brazil	6	2	2	1	1	33.3333	33.3333	16.6667	16.6667
Americas	Escherichia coli	Wound	Cefepime	Argentina	Mexico	Brazil,Canada,Colombia,United States		6	1	1	4	0	16.6667	16.6667	66.6667	0
Americas	Escherichia coli	Wound	Piperacillin.tazobactam	Brazil,Canada	Colombia,Mexico	United States	Argentina	6	2	2	1	1	33.3333	33.3333	16.6667	16.6667
Americas	Escherichia coli	Wound	Imipenem	Colombia	Mexico	Brazil	Argentina	4	1	1	1	1	25	25	25	25
Americas	Escherichia coli	Wound	Meropenem			Argentina,Canada	Brazil,Colombia,Mexico,United States	6	0	0	2	4	0	0	33.3333	66.6667
Americas	Escherichia coli	Sputum	Cefepime	Colombia	Canada	United States		3	1	1	1	0	33.3333	33.3333	33.3333	0
Americas	Escherichia coli	Sputum	Meropenem		Canada	Colombia,United States		3	0	1	2	0	0	33.3333	66.6667	0
Americas	Escherichia coli	Sputum	Amoxycillin.clavulanate			United States	Canada,Colombia	3	0	0	1	2	0	0	33.3333	66.6667
Americas	Escherichia coli	Sputum	Imipenem			Colombia		1	0	0	1	0	0	0	100	0
Americas	Escherichia coli	Sputum	Ampicillin	United States	Canada,Colombia			3	1	2	0	0	33.3333	66.6667	0	0
Americas	Escherichia coli	Sputum	Tigecycline		Colombia	United States	Canada	3	0	1	1	1	0	33.3333	33.3333	33.3333
Americas	Escherichia coli	Sputum	Amikacin			Canada,Colombia,United States		3	0	0	3	0	0	0	100	0
Americas	Escherichia coli	Sputum	Ceftazidime		Colombia		Canada,United States	3	0	1	0	2	0	33.3333	0	66.6667
Americas	Escherichia coli	Sputum	Piperacillin.tazobactam			Canada,Colombia,United States		3	0	0	3	0	0	0	100	0
Americas	Escherichia coli	Sputum	Levofloxacin			Canada,Colombia,United States		3	0	0	3	0	0	0	100	0
Americas	Klebsiella pneumoniae	Blood	Amikacin	Panama	Argentina,Mexico	Brazil,Canada,United States,Venezuela	Chile,Colombia	9	1	2	4	2	11.1111	22.2222	44.4444	22.2222
Americas	Klebsiella pneumoniae	Blood	Ceftazidime		Argentina	Brazil,Canada,Chile,Mexico,United States,Venezuela	Colombia,Panama	9	0	1	6	2	0	11.1111	66.6667	22.2222
Americas	Klebsiella pneumoniae	Blood	Tigecycline		Canada,Panama,United States,Venezuela	Argentina,Brazil,Chile,Colombia,Mexico		9	0	4	5	0	0	44.4444	55.5556	0
Americas	Klebsiella pneumoniae	Blood	Levofloxacin	Colombia,United States	Argentina,Chile,Mexico	Brazil,Canada	Panama,Venezuela	9	2	3	2	2	22.2222	33.3333	22.2222	22.2222
Americas	Klebsiella pneumoniae	Blood	Amoxycillin.clavulanate	Venezuela	Argentina,Chile	Brazil,Canada,Panama,United States	Colombia,Mexico	9	1	2	4	2	11.1111	22.2222	44.4444	22.2222
Americas	Klebsiella pneumoniae	Blood	Cefepime		Argentina,Chile	Brazil,Canada,United States,Venezuela	Colombia,Mexico,Panama	9	0	2	4	3	0	22.2222	44.4444	33.3333
Americas	Klebsiella pneumoniae	Blood	Piperacillin.tazobactam	Canada,United States	Argentina,Chile	Brazil,Panama,Venezuela	Colombia,Mexico	9	2	2	3	2	22.2222	22.2222	33.3333	22.2222
Americas	Klebsiella pneumoniae	Blood	Ampicillin	Venezuela	Chile,Panama	Argentina,Canada,Mexico,United States	Brazil,Colombia	9	1	2	4	2	11.1111	22.2222	44.4444	22.2222
Americas	Klebsiella pneumoniae	Blood	Meropenem		Argentina,Panama	Brazil,Canada,United States	Chile,Colombia,Mexico,Venezuela	9	0	2	3	4	0	22.2222	33.3333	44.4444
Americas	Klebsiella pneumoniae	Urine	Amikacin	Canada,Mexico,United States	Brazil,Chile	Argentina,Colombia	Venezuela	8	3	2	2	1	37.5	25	25	12.5
Americas	Klebsiella pneumoniae	Urine	Levofloxacin	Canada,Colombia,United States	Brazil,Chile	Argentina	Mexico,Venezuela	8	3	2	1	2	37.5	25	12.5	25
Americas	Klebsiella pneumoniae	Urine	Amoxycillin.clavulanate	Mexico,United States	Argentina,Brazil	Canada,Chile,Colombia,Venezuela		8	2	2	4	0	25	25	50	0
Americas	Klebsiella pneumoniae	Urine	Ceftazidime	Canada	Argentina	Brazil,Chile,Colombia,United States	Mexico,Venezuela	8	1	1	4	2	12.5	12.5	50	25
Americas	Klebsiella pneumoniae	Urine	Tigecycline	Canada,Colombia	Argentina,Brazil,United States,Venezuela	Mexico	Chile	8	2	4	1	1	25	50	12.5	12.5
Americas	Klebsiella pneumoniae	Urine	Ampicillin	Mexico	Chile	Brazil,Canada	Argentina,Colombia,United States,Venezuela	8	1	1	2	4	12.5	12.5	25	50
Americas	Klebsiella pneumoniae	Urine	Imipenem	Chile,Mexico	Brazil	Argentina,Colombia	Venezuela	6	2	1	2	1	33.3333	16.6667	33.3333	16.6667
Americas	Klebsiella pneumoniae	Urine	Cefepime	Canada	Brazil	Argentina,Chile,Colombia,United States	Mexico,Venezuela	8	1	1	4	2	12.5	12.5	50	25
Americas	Klebsiella pneumoniae	Urine	Piperacillin.tazobactam	Canada,Mexico,United States	Argentina,Chile	Brazil,Colombia	Venezuela	8	3	2	2	1	37.5	25	25	12.5
Americas	Klebsiella pneumoniae	Urine	Meropenem	Canada,United States	Brazil	Argentina,Colombia	Chile,Mexico,Venezuela	8	2	1	2	3	25	12.5	25	37.5
Americas	Klebsiella pneumoniae	Wound	Ceftaroline	Colombia	Argentina	Mexico	Brazil	4	1	1	1	1	25	25	25	25
Americas	Klebsiella pneumoniae	Wound	Meropenem		Colombia	Argentina,Canada,Mexico,United States	Brazil	6	0	1	4	1	0	16.6667	66.6667	16.6667
Americas	Klebsiella pneumoniae	Wound	Cefepime			Brazil,Colombia,Mexico,United States	Argentina,Canada	6	0	0	4	2	0	0	66.6667	33.3333
Americas	Klebsiella pneumoniae	Wound	Piperacillin.tazobactam			Colombia,Mexico	Argentina,Brazil,Canada,United States	6	0	0	2	4	0	0	33.3333	66.6667
Americas	Klebsiella pneumoniae	Wound	Ceftazidime.avibactam	Colombia	Argentina		Brazil,Mexico	4	1	1	0	2	25	25	0	50
Americas	Klebsiella pneumoniae	Wound	Ampicillin	Canada	Colombia		Argentina,Brazil,Mexico,United States	6	1	1	0	4	16.6667	16.6667	0	66.6667
Americas	Klebsiella pneumoniae	Wound	Imipenem	Colombia	Argentina		Brazil,Mexico	4	1	1	0	2	25	25	0	50
Americas	Klebsiella pneumoniae	Wound	Tigecycline	United States	Mexico	Argentina	Brazil,Canada,Colombia	6	1	1	1	3	16.6667	16.6667	16.6667	50
Americas	Klebsiella pneumoniae	Wound	Ceftazidime	Mexico		Argentina,Brazil,United States	Canada,Colombia	6	1	0	3	2	16.6667	0	50	33.3333
Americas	Klebsiella pneumoniae	Wound	Aztreonam			Argentina,Brazil,Colombia,Mexico		4	0	0	4	0	0	0	100	0
Americas	Klebsiella pneumoniae	Wound	Levofloxacin	Canada,Colombia	Mexico	Argentina,Brazil	United States	6	2	1	2	1	33.3333	16.6667	33.3333	16.6667
Americas	Klebsiella pneumoniae	Wound	Amoxycillin.clavulanate	Mexico		Argentina,Colombia	Brazil,Canada,United States	6	1	0	2	3	16.6667	0	33.3333	50
Americas	Klebsiella pneumoniae	Wound	Amikacin	Canada		Argentina,Brazil,Colombia,Mexico	United States	6	1	0	4	1	16.6667	0	66.6667	16.6667
Americas	Klebsiella pneumoniae	Sputum	Meropenem		Colombia	Brazil,Canada,Mexico,Venezuela	Argentina,United States	7	0	1	4	2	0	14.2857	57.1429	28.5714
Americas	Klebsiella pneumoniae	Sputum	Amoxycillin.clavulanate	Mexico	Colombia	Argentina,Brazil,Canada	United States,Venezuela	7	1	1	3	2	14.2857	14.2857	42.8571	28.5714
Americas	Klebsiella pneumoniae	Sputum	Tigecycline	Colombia		Argentina,Brazil,Mexico,United States,Venezuela	Canada	7	1	0	5	1	14.2857	0	71.4286	14.2857
Americas	Klebsiella pneumoniae	Sputum	Amikacin	Mexico	Colombia,Venezuela	Brazil,Canada,United States	Argentina	7	1	2	3	1	14.2857	28.5714	42.8571	14.2857
Americas	Klebsiella pneumoniae	Sputum	Aztreonam				Argentina,Colombia,Mexico,Venezuela	4	0	0	0	4	0	0	0	100
Americas	Klebsiella pneumoniae	Sputum	Ceftazidime	Canada,United States	Brazil,Venezuela	Mexico	Argentina,Colombia	7	2	2	1	2	28.5714	28.5714	14.2857	28.5714
Americas	Klebsiella pneumoniae	Sputum	Piperacillin.tazobactam	Canada	Brazil,Colombia,Venezuela	United States	Argentina,Mexico	7	1	3	1	2	14.2857	42.8571	14.2857	28.5714
Americas	Klebsiella pneumoniae	Sputum	Levofloxacin	Argentina	Brazil	Mexico	Canada,Colombia,United States,Venezuela	7	1	1	1	4	14.2857	14.2857	14.2857	57.1429
Americas	Klebsiella pneumoniae	Sputum	Ampicillin	Canada	Brazil,Colombia		Argentina,Mexico,United States,Venezuela	7	1	2	0	4	14.2857	28.5714	0	57.1429
Americas	Klebsiella pneumoniae	Sputum	Ceftaroline	Argentina	Venezuela		Colombia,Mexico	4	1	1	0	2	25	25	0	50
Americas	Klebsiella pneumoniae	Sputum	Cefepime	Canada,United States	Argentina,Venezuela	Brazil	Colombia,Mexico	7	2	2	1	2	28.5714	28.5714	14.2857	28.5714
Americas	Klebsiella pneumoniae	Sputum	Imipenem	Mexico,Venezuela	Colombia	Argentina		4	2	1	1	0	50	25	25	0
Americas	Klebsiella pneumoniae	Sputum	Ceftazidime.avibactam	Mexico,Venezuela	Argentina,Colombia			4	2	2	0	0	50	50	0	0
Americas	Pseudomonas aeruginosa	Blood	Piperacillin.tazobactam	Mexico	Argentina	Canada,Chile,Colombia,United States	Brazil,Venezuela	8	1	1	4	2	12.5	12.5	50	25
Americas	Pseudomonas aeruginosa	Blood	Cefepime	Mexico,United States	Argentina	Canada,Colombia	Brazil,Chile,Venezuela	8	2	1	2	3	25	12.5	25	37.5
Americas	Pseudomonas aeruginosa	Blood	Imipenem	Argentina,Mexico	Colombia,Venezuela	Chile	Brazil	6	2	2	1	1	33.3333	33.3333	16.6667	16.6667
Americas	Pseudomonas aeruginosa	Blood	Ceftazidime	United States	Argentina	Canada,Chile,Venezuela	Brazil,Colombia,Mexico	8	1	1	3	3	12.5	12.5	37.5	37.5
Americas	Pseudomonas aeruginosa	Blood	Meropenem			Canada,Chile,Colombia,United States	Argentina,Brazil,Mexico,Venezuela	8	0	0	4	4	0	0	50	50
Americas	Pseudomonas aeruginosa	Blood	Amikacin	Mexico,United States	Argentina,Colombia	Canada,Venezuela	Brazil,Chile	8	2	2	2	2	25	25	25	25
Americas	Pseudomonas aeruginosa	Blood	Levofloxacin	Mexico,United States	Argentina,Colombia	Chile	Brazil,Canada,Venezuela	8	2	2	1	3	25	25	12.5	37.5
Americas	Pseudomonas aeruginosa	Urine	Aztreonam	Mexico	Argentina,Chile	Brazil,Colombia,Venezuela		6	1	2	3	0	16.6667	33.3333	50	0
Americas	Pseudomonas aeruginosa	Urine	Ceftazidime.avibactam	Chile	Venezuela	Argentina,Colombia	Brazil,Mexico	6	1	1	2	2	16.6667	16.6667	33.3333	33.3333
Americas	Pseudomonas aeruginosa	Urine	Imipenem	Colombia	Venezuela	Argentina,Chile	Brazil,Mexico	6	1	1	2	2	16.6667	16.6667	33.3333	33.3333
Americas	Pseudomonas aeruginosa	Urine	Ceftazidime	Canada,United States	Chile,Venezuela	Argentina,Colombia	Brazil,Mexico	8	2	2	2	2	25	25	25	25
Americas	Pseudomonas aeruginosa	Urine	Piperacillin.tazobactam	Canada,Mexico,United States	Argentina,Chile,Venezuela	Colombia	Brazil	8	3	3	1	1	37.5	37.5	12.5	12.5
Americas	Pseudomonas aeruginosa	Urine	Cefepime	Chile,United States	Venezuela	Argentina	Brazil,Canada,Colombia,Mexico	8	2	1	1	4	25	12.5	12.5	50
Americas	Pseudomonas aeruginosa	Urine	Meropenem	United States	Venezuela	Canada,Chile,Colombia	Argentina,Brazil,Mexico	8	1	1	3	3	12.5	12.5	37.5	37.5
Americas	Pseudomonas aeruginosa	Urine	Amikacin	Canada,United States	Argentina,Venezuela	Colombia	Brazil,Chile,Mexico	8	2	2	1	3	25	25	12.5	37.5
Americas	Pseudomonas aeruginosa	Urine	Levofloxacin	Colombia,United States	Argentina,Venezuela	Canada,Chile	Brazil,Mexico	8	2	2	2	2	25	25	25	25
Americas	Pseudomonas aeruginosa	Urine	Colistin		Argentina,Chile,Colombia,Venezuela	Brazil	Mexico	6	0	4	1	1	0	66.6667	16.6667	16.6667
Americas	Pseudomonas aeruginosa	Wound	Amikacin	Canada,Panama,United States	Colombia	Argentina,Mexico	Brazil,Chile	8	3	1	2	2	37.5	12.5	25	25
Americas	Pseudomonas aeruginosa	Wound	Levofloxacin	Canada,Colombia,Panama	Argentina,Brazil,Chile,Mexico	United States		8	3	4	1	0	37.5	50	12.5	0
Americas	Pseudomonas aeruginosa	Wound	Meropenem	Panama	Brazil,Chile,Mexico	Canada,United States	Argentina,Colombia	8	1	3	2	2	12.5	37.5	25	25
Americas	Pseudomonas aeruginosa	Wound	Piperacillin.tazobactam	Canada,Mexico	Chile,Colombia	Argentina,Brazil,Panama	United States	8	2	2	3	1	25	25	37.5	12.5
Americas	Pseudomonas aeruginosa	Wound	Cefepime	Mexico,Panama,United States	Brazil,Chile,Colombia	Argentina,Canada		8	3	3	2	0	37.5	37.5	25	0
Americas	Pseudomonas aeruginosa	Wound	Ceftazidime.avibactam	Brazil	Chile,Colombia	Argentina	Mexico	5	1	2	1	1	20	40	20	20
Americas	Pseudomonas aeruginosa	Wound	Imipenem	Brazil	Chile,Mexico		Argentina,Colombia	5	1	2	0	2	20	40	0	40
Americas	Pseudomonas aeruginosa	Wound	Ceftazidime	Canada,Mexico,Panama	Argentina,Chile,Colombia	United States	Brazil	8	3	3	1	1	37.5	37.5	12.5	12.5
Americas	Pseudomonas aeruginosa	Wound	Aztreonam	Mexico	Argentina	Colombia	Brazil,Chile	5	1	1	1	2	20	20	20	40
Americas	Pseudomonas aeruginosa	Sputum	Amikacin	Canada,United States,Venezuela	Brazil,Colombia	Chile,Mexico	Argentina	8	3	2	2	1	37.5	25	25	12.5
Americas	Pseudomonas aeruginosa	Sputum	Ceftazidime.avibactam			Argentina,Brazil,Chile,Colombia,Mexico,Venezuela		6	0	0	6	0	0	0	100	0
Americas	Pseudomonas aeruginosa	Sputum	Cefepime	Canada,United States	Brazil,Chile	Colombia,Mexico,Venezuela	Argentina	8	2	2	3	1	25	25	37.5	12.5
Americas	Pseudomonas aeruginosa	Sputum	Aztreonam	Mexico	Colombia	Venezuela	Argentina,Brazil,Chile	6	1	1	1	3	16.6667	16.6667	16.6667	50
Americas	Pseudomonas aeruginosa	Sputum	Imipenem	Argentina,Venezuela	Chile	Colombia,Mexico	Brazil	6	2	1	2	1	33.3333	16.6667	33.3333	16.6667
Americas	Pseudomonas aeruginosa	Sputum	Levofloxacin	Argentina	Brazil	Canada,Chile,Mexico,United States,Venezuela	Colombia	8	1	1	5	1	12.5	12.5	62.5	12.5
Americas	Pseudomonas aeruginosa	Sputum	Piperacillin.tazobactam	Argentina,Canada,Mexico	Brazil,Chile,Colombia	Venezuela	United States	8	3	3	1	1	37.5	37.5	12.5	12.5
Americas	Pseudomonas aeruginosa	Sputum	Colistin		Argentina,Brazil,Chile,Colombia,Mexico,Venezuela			6	0	6	0	0	0	100	0	0
Americas	Pseudomonas aeruginosa	Sputum	Meropenem	Canada,United States	Brazil,Colombia	Argentina,Chile,Mexico,Venezuela		8	2	2	4	0	25	25	50	0
Americas	Pseudomonas aeruginosa	Sputum	Ceftazidime	Canada,Mexico	Colombia	Chile,Venezuela	Argentina,Brazil,United States	8	2	1	2	3	25	12.5	25	37.5
Americas	Acinetobacter baumannii	Blood	Levofloxacin	Canada	Brazil	Mexico,United States		4	1	1	2	0	25	25	50	0
Americas	Acinetobacter baumannii	Blood	Amikacin	Canada	Brazil		Mexico,United States	4	1	1	0	2	25	25	0	50
Americas	Acinetobacter baumannii	Blood	Meropenem	Canada	Brazil	Mexico,United States		4	1	1	2	0	25	25	50	0
Americas	Acinetobacter baumannii	Blood	Ceftazidime	Canada	Brazil	Mexico,United States		4	1	1	2	0	25	25	50	0
Americas	Acinetobacter baumannii	Blood	Piperacillin.tazobactam	Canada	Brazil	Mexico,United States		4	1	1	2	0	25	25	50	0
Americas	Acinetobacter baumannii	Blood	Cefepime	Canada	Brazil		Mexico,United States	4	1	1	0	2	25	25	0	50
Americas	Acinetobacter baumannii	Urine	Levofloxacin	Canada		Argentina,Brazil	United States	4	1	0	2	1	25	0	50	25
Americas	Acinetobacter baumannii	Urine	Amikacin		Brazil	Canada	Argentina,United States	4	0	1	1	2	0	25	25	50
Americas	Acinetobacter baumannii	Urine	Piperacillin.tazobactam	Canada		Argentina,Brazil	United States	4	1	0	2	1	25	0	50	25
Americas	Acinetobacter baumannii	Urine	Cefepime			Argentina,Brazil,Canada,United States		4	0	0	4	0	0	0	100	0
Americas	Acinetobacter baumannii	Urine	Meropenem	Canada		Argentina,Brazil	United States	4	1	0	2	1	25	0	50	25
Americas	Acinetobacter baumannii	Urine	Ceftazidime	Canada		Argentina,Brazil	United States	4	1	0	2	1	25	0	50	25
Americas	Acinetobacter baumannii	Wound	Meropenem	Chile	United States	Mexico		3	1	1	1	0	33.3333	33.3333	33.3333	0
Americas	Acinetobacter baumannii	Wound	Ceftazidime	Chile	United States	Mexico		3	1	1	1	0	33.3333	33.3333	33.3333	0
Americas	Acinetobacter baumannii	Wound	Cefepime		United States		Chile,Mexico	3	0	1	0	2	0	33.3333	0	66.6667
Americas	Acinetobacter baumannii	Wound	Piperacillin.tazobactam	Chile	United States	Mexico		3	1	1	1	0	33.3333	33.3333	33.3333	0
Americas	Acinetobacter baumannii	Wound	Levofloxacin	Chile	United States	Mexico		3	1	1	1	0	33.3333	33.3333	33.3333	0
Americas	Acinetobacter baumannii	Wound	Amikacin		United States		Chile,Mexico	3	0	1	0	2	0	33.3333	0	66.6667
Americas	Acinetobacter baumannii	Sputum	Ceftazidime			United States		1	0	0	1	0	0	0	100	0
Americas	Acinetobacter baumannii	Sputum	Meropenem			United States		1	0	0	1	0	0	0	100	0
Americas	Acinetobacter baumannii	Sputum	Amikacin			United States		1	0	0	1	0	0	0	100	0
Americas	Acinetobacter baumannii	Sputum	Cefepime			United States		1	0	0	1	0	0	0	100	0
Americas	Acinetobacter baumannii	Sputum	Levofloxacin			United States		1	0	0	1	0	0	0	100	0
Americas	Acinetobacter baumannii	Sputum	Piperacillin.tazobactam			United States		1	0	0	1	0	0	0	100	0
Americas	Staphylococcus aureus (MRSA)	Blood	Levofloxacin	Argentina,Venezuela	Brazil,United States	Mexico	Chile,Colombia	7	2	2	1	2	28.5714	28.5714	14.2857	28.5714
Americas	Staphylococcus aureus (MRSA)	Urine	Clindamycin			Brazil		1	0	0	1	0	0	0	100	0
Americas	Staphylococcus aureus (MRSA)	Urine	Erythromycin			Brazil		1	0	0	1	0	0	0	100	0
Americas	Staphylococcus aureus (MRSA)	Urine	Minocycline				Brazil,Mexico,United States,Venezuela	4	0	0	0	4	0	0	0	100
Americas	Staphylococcus aureus (MRSA)	Urine	Levofloxacin			Brazil,United States		2	0	0	2	0	0	0	100	0
Americas	Staphylococcus aureus (MRSA)	Wound	Linezolid		Argentina,Colombia	Brazil,Canada,Chile,Mexico,United States	Venezuela	8	0	2	5	1	0	25	62.5	12.5
Americas	Staphylococcus aureus (MRSA)	Wound	Ceftaroline	Brazil		Argentina,Mexico,Venezuela	Chile,Colombia	6	1	0	3	2	16.6667	0	50	33.3333
Americas	Staphylococcus aureus (MRSA)	Wound	Levofloxacin	Argentina,Venezuela	United States	Canada,Mexico	Brazil,Chile,Colombia	8	2	1	2	3	25	12.5	25	37.5
Americas	Staphylococcus aureus (MRSA)	Wound	Minocycline				Argentina,Brazil,Canada,Chile,Colombia,Mexico,Panama,United States,Venezuela	9	0	0	0	9	0	0	0	100
Americas	Staphylococcus aureus (MRSA)	Wound	Teicoplanin			Argentina,Brazil,Chile,Colombia	Mexico,Venezuela	6	0	0	4	2	0	0	66.6667	33.3333
Americas	Staphylococcus aureus (MRSA)	Wound	Clindamycin	Colombia	Mexico		Argentina,Brazil,Chile,Venezuela	6	1	1	0	4	16.6667	16.6667	0	66.6667
Americas	Staphylococcus aureus (MRSA)	Wound	Erythromycin	Colombia	Brazil,Mexico	Argentina,Venezuela	Chile	6	1	2	2	1	16.6667	33.3333	33.3333	16.6667
Americas	Staphylococcus aureus (MRSA)	Sputum	Erythromycin			Colombia		1	0	0	1	0	0	0	100	0
Americas	Staphylococcus aureus (MRSA)	Sputum	Minocycline				Argentina,Brazil,Chile,Colombia,Mexico,United States,Venezuela	7	0	0	0	7	0	0	0	100
Americas	Staphylococcus aureus (MRSA)	Sputum	Oxacillin				Colombia	1	0	0	0	1	0	0	0	100
Americas	Staphylococcus aureus (MRSA)	Sputum	Ceftaroline			Colombia		1	0	0	1	0	0	0	100	0
Americas	Staphylococcus aureus (MRSA)	Sputum	Linezolid			United States	Colombia	2	0	0	1	1	0	0	50	50
Americas	Staphylococcus aureus (MRSA)	Sputum	Teicoplanin				Colombia	1	0	0	0	1	0	0	0	100
Americas	Staphylococcus aureus (MRSA)	Sputum	Clindamycin			Colombia		1	0	0	1	0	0	0	100	0
Americas	Staphylococcus aureus (MRSA)	Sputum	Levofloxacin				Colombia,United States	2	0	0	0	2	0	0	0	100
Americas	Staphylococcus aureus (MSSA)	Blood	Levofloxacin	Argentina,Chile,Colombia	Mexico,United States,Venezuela	Canada	Brazil	8	3	3	1	1	37.5	37.5	12.5	12.5
Americas	Staphylococcus aureus (MSSA)	Blood	Linezolid			Brazil,Chile,Colombia,Mexico,United States,Venezuela	Argentina,Canada	8	0	0	6	2	0	0	75	25
Americas	Staphylococcus aureus (MSSA)	Urine	Levofloxacin	Brazil	Canada		Chile,United States	4	1	1	0	2	25	25	0	50
Americas	Staphylococcus aureus (MSSA)	Urine	Clindamycin	Chile	Brazil			2	1	1	0	0	50	50	0	0
Americas	Staphylococcus aureus (MSSA)	Urine	Erythromycin	Chile	Brazil			2	1	1	0	0	50	50	0	0
Americas	Staphylococcus aureus (MSSA)	Urine	Minocycline				Brazil,Canada,Chile,Colombia,United States,Venezuela	6	0	0	0	6	0	0	0	100
Americas	Staphylococcus aureus (MSSA)	Wound	Oxacillin				Argentina,Brazil,Chile,Colombia,Mexico,Venezuela	6	0	0	0	6	0	0	0	100
Americas	Staphylococcus aureus (MSSA)	Wound	Erythromycin	Chile	Venezuela	Brazil,Colombia	Argentina,Mexico	6	1	1	2	2	16.6667	16.6667	33.3333	33.3333
Americas	Staphylococcus aureus (MSSA)	Wound	Minocycline				Argentina,Brazil,Canada,Chile,Colombia,Mexico,Panama,United States,Venezuela	9	0	0	0	9	0	0	0	100
Americas	Staphylococcus aureus (MSSA)	Wound	Linezolid			Argentina,Brazil,Canada,Chile,Colombia,Mexico,United States,Venezuela		8	0	0	8	0	0	0	100	0
Americas	Staphylococcus aureus (MSSA)	Wound	Clindamycin	Argentina,Chile	Brazil,Colombia	Mexico	Venezuela	6	2	2	1	1	33.3333	33.3333	16.6667	16.6667
Americas	Staphylococcus aureus (MSSA)	Wound	Levofloxacin	Chile	Venezuela	Brazil,Canada,Colombia,Mexico	Argentina,United States	8	1	1	4	2	12.5	12.5	50	25
Americas	Staphylococcus aureus (MSSA)	Sputum	Clindamycin	Chile	Colombia			2	1	1	0	0	50	50	0	0
Americas	Staphylococcus aureus (MSSA)	Sputum	Erythromycin			Chile,Colombia		2	0	0	2	0	0	0	100	0
Americas	Staphylococcus aureus (MSSA)	Sputum	Oxacillin				Chile,Colombia	2	0	0	0	2	0	0	0	100
Americas	Staphylococcus aureus (MSSA)	Sputum	Levofloxacin	Canada	Brazil,Colombia		Chile,United States	5	1	2	0	2	20	40	0	40
Americas	Staphylococcus aureus (MSSA)	Sputum	Linezolid		Colombia	Brazil,Canada,Chile,United States		5	0	1	4	0	0	20	80	0
Americas	Staphylococcus aureus (MSSA)	Sputum	Minocycline				Argentina,Brazil,Canada,Chile,Colombia,Mexico,United States,Venezuela	8	0	0	0	8	0	0	0	100
Americas	Enterococcus faecium	Blood	Levofloxacin				Brazil,Canada,Chile,United States	4	0	0	0	4	0	0	0	100
Americas	Enterococcus faecium	Blood	Linezolid		United States	Chile	Brazil,Canada	4	0	1	1	2	0	25	25	50
Americas	Enterococcus faecium	Blood	Penicillin				Canada,Chile,United States	3	0	0	0	3	0	0	0	100
Americas	Enterococcus faecium	Blood	Ampicillin				Brazil,Canada,Chile,United States	4	0	0	0	4	0	0	0	100
Americas	Enterococcus faecium	Blood	Minocycline				Brazil,Canada,Chile,United States	4	0	0	0	4	0	0	0	100
Americas	Enterococcus faecium	Blood	Vancomycin	Brazil,Canada	United States	Chile		4	2	1	1	0	50	25	25	0
Americas	Enterococcus faecium	Urine	Levofloxacin	United States	Canada			2	1	1	0	0	50	50	0	0
Americas	Enterococcus faecium	Urine	Linezolid		Canada,United States			2	0	2	0	0	0	100	0	0
Americas	Enterococcus faecium	Urine	Minocycline				Canada,United States	2	0	0	0	2	0	0	0	100
Americas	Enterococcus faecium	Urine	Vancomycin				Canada,United States	2	0	0	0	2	0	0	0	100
Americas	Enterococcus faecium	Urine	Ampicillin	United States	Canada			2	1	1	0	0	50	50	0	0
Americas	Enterococcus faecium	Wound	Ampicillin			United States		1	0	0	1	0	0	0	100	0
Americas	Enterococcus faecium	Wound	Minocycline				Canada,Colombia,Mexico,United States	4	0	0	0	4	0	0	0	100
Americas	Enterococcus faecium	Wound	Vancomycin			United States		1	0	0	1	0	0	0	100	0
Americas	Enterococcus faecium	Wound	Linezolid			United States		1	0	0	1	0	0	0	100	0
Americas	Enterococcus faecium	Wound	Levofloxacin			United States		1	0	0	1	0	0	0	100	0
Americas	Enterobacter species with cloacae	Blood	Amikacin	Chile	Argentina,Mexico	United States	Brazil,Canada,Colombia,Panama	8	1	2	1	4	12.5	25	12.5	50
Americas	Enterobacter species with cloacae	Blood	Ampicillin	Canada	Panama	Brazil,Colombia	Argentina,Chile,Mexico,United States	8	1	1	2	4	12.5	12.5	25	50
Americas	Enterobacter species with cloacae	Blood	Piperacillin.tazobactam	Colombia,Panama	Chile,Mexico	Argentina,Brazil,Canada	United States	8	2	2	3	1	25	25	37.5	12.5
Americas	Enterobacter species with cloacae	Blood	Minocycline				Brazil,Canada,Chile,Colombia,Mexico,Panama,United States	7	0	0	0	7	0	0	0	100
Americas	Enterobacter species with cloacae	Blood	Levofloxacin	Canada	Chile	Brazil,Colombia,Mexico,Panama	Argentina,United States	8	1	1	4	2	12.5	12.5	50	25
Americas	Enterobacter species with cloacae	Blood	Tigecycline		Mexico,United States	Brazil,Canada,Chile,Panama	Argentina,Colombia	8	0	2	4	2	0	25	50	25
Americas	Enterobacter species with cloacae	Blood	Cefepime	Colombia	Chile	Brazil	Argentina,Canada,Mexico,Panama,United States	8	1	1	1	5	12.5	12.5	12.5	62.5
Americas	Enterobacter species with cloacae	Blood	Amoxycillin.clavulanate	Colombia	Mexico	Argentina,Chile,Panama	Brazil,Canada,United States	8	1	1	3	3	12.5	12.5	37.5	37.5
Americas	Enterobacter species with cloacae	Blood	Meropenem	Canada	Panama	Argentina,Colombia,United States	Brazil,Chile,Mexico	8	1	1	3	3	12.5	12.5	37.5	37.5
Americas	Enterobacter species with cloacae	Blood	Ceftriaxone				Brazil,Canada,Chile,Colombia,Mexico,Panama,United States	7	0	0	0	7	0	0	0	100
Americas	Enterobacter species with cloacae	Urine	Ampicillin	Argentina	Colombia,Mexico	Brazil,Canada	Chile,United States	7	1	2	2	2	14.2857	28.5714	28.5714	28.5714
Americas	Enterobacter species with cloacae	Urine	Piperacillin.tazobactam	Canada	United States	Argentina,Brazil,Chile,Mexico	Colombia	7	1	1	4	1	14.2857	14.2857	57.1429	14.2857
Americas	Enterobacter species with cloacae	Urine	Amikacin	Chile	Mexico	Argentina,Brazil,Canada,Colombia,United States		7	1	1	5	0	14.2857	14.2857	71.4286	0
Americas	Enterobacter species with cloacae	Urine	Minocycline				Canada,Chile,Colombia,Mexico,Panama,United States	6	0	0	0	6	0	0	0	100
Americas	Enterobacter species with cloacae	Urine	Levofloxacin	Chile	Argentina,Mexico	Brazil,United States	Canada,Colombia	7	1	2	2	2	14.2857	28.5714	28.5714	28.5714
Americas	Enterobacter species with cloacae	Urine	Cefepime	United States	Argentina	Brazil,Canada,Colombia	Chile,Mexico	7	1	1	3	2	14.2857	14.2857	42.8571	28.5714
Americas	Enterobacter species with cloacae	Urine	Tigecycline		United States	Argentina,Brazil,Chile	Canada,Colombia,Mexico	7	0	1	3	3	0	14.2857	42.8571	42.8571
Americas	Enterobacter species with cloacae	Urine	Ceftazidime	Canada	Brazil,United States	Argentina,Chile,Mexico	Colombia	7	1	2	3	1	14.2857	28.5714	42.8571	14.2857
Americas	Enterobacter species with cloacae	Urine	Meropenem	United States		Brazil,Colombia,Mexico	Argentina,Canada,Chile	7	1	0	3	3	14.2857	0	42.8571	42.8571
Americas	Enterobacter species with cloacae	Urine	Ceftriaxone				Canada,Chile,Colombia,Mexico,Panama,United States	6	0	0	0	6	0	0	0	100
Americas	Enterobacter species with cloacae	Urine	Amoxycillin.clavulanate	Canada	Mexico	Brazil,Chile,Colombia	Argentina,United States	7	1	1	3	2	14.2857	14.2857	42.8571	28.5714
Americas	Enterobacter species with cloacae	Wound	Amoxycillin.clavulanate			Canada,United States		2	0	0	2	0	0	0	100	0
Americas	Enterobacter species with cloacae	Wound	Ceftriaxone				Canada,Colombia,Panama,United States	4	0	0	0	4	0	0	0	100
Americas	Enterobacter species with cloacae	Wound	Meropenem			Canada,United States		2	0	0	2	0	0	0	100	0
Americas	Enterobacter species with cloacae	Wound	Ceftazidime				Canada,United States	2	0	0	0	2	0	0	0	100
Americas	Enterobacter species with cloacae	Wound	Tigecycline			Canada,United States		2	0	0	2	0	0	0	100	0
Americas	Enterobacter species with cloacae	Wound	Cefepime			Canada,United States		2	0	0	2	0	0	0	100	0
Americas	Enterobacter species with cloacae	Wound	Minocycline				Canada,Panama,United States	3	0	0	0	3	0	0	0	100
Americas	Enterobacter species with cloacae	Wound	Levofloxacin	Canada	United States			2	1	1	0	0	50	50	0	0
Americas	Enterobacter species with cloacae	Wound	Amikacin	Canada	United States			2	1	1	0	0	50	50	0	0
Americas	Enterobacter species with cloacae	Wound	Ampicillin			Canada,United States		2	0	0	2	0	0	0	100	0
Americas	Enterobacter species with cloacae	Wound	Piperacillin.tazobactam				Canada,United States	2	0	0	0	2	0	0	0	100
Americas	Enterobacter species with cloacae	Sputum	Tigecycline				Canada,United States	2	0	0	0	2	0	0	0	100
Americas	Enterobacter species with cloacae	Sputum	Piperacillin.tazobactam			Canada,United States		2	0	0	2	0	0	0	100	0
Americas	Enterobacter species with cloacae	Sputum	Amikacin				Canada,United States	2	0	0	0	2	0	0	0	100
Americas	Enterobacter species with cloacae	Sputum	Ampicillin	United States	Canada			2	1	1	0	0	50	50	0	0
Americas	Enterobacter species with cloacae	Sputum	Ceftazidime				Canada,United States	2	0	0	0	2	0	0	0	100
Americas	Enterobacter species with cloacae	Sputum	Minocycline				Canada,Mexico,United States	3	0	0	0	3	0	0	0	100
Americas	Enterobacter species with cloacae	Sputum	Meropenem			Canada,United States		2	0	0	2	0	0	0	100	0
Americas	Enterobacter species with cloacae	Sputum	Levofloxacin	Canada	United States			2	1	1	0	0	50	50	0	0
Americas	Enterobacter species with cloacae	Sputum	Cefepime	Canada	United States			2	1	1	0	0	50	50	0	0
Americas	Enterobacter species with cloacae	Sputum	Amoxycillin.clavulanate	United States	Canada			2	1	1	0	0	50	50	0	0
Americas	Enterobacter species with cloacae	Sputum	Ceftriaxone				Canada,Chile,Mexico,United States	4	0	0	0	4	0	0	0	100
Americas	Enterobacter species without cloacae	Blood	Cefepime			United States	Canada,Mexico	3	0	0	1	2	0	0	33.3333	66.6667
Americas	Enterobacter species without cloacae	Blood	Minocycline				Canada,United States	2	0	0	0	2	0	0	0	100
Americas	Enterobacter species without cloacae	Blood	Piperacillin.tazobactam			Mexico	Canada,United States	3	0	0	1	2	0	0	33.3333	66.6667
Americas	Enterobacter species without cloacae	Blood	Ampicillin	Canada	United States	Mexico		3	1	1	1	0	33.3333	33.3333	33.3333	0
Americas	Enterobacter species without cloacae	Blood	Levofloxacin			Canada	Mexico,United States	3	0	0	1	2	0	0	33.3333	66.6667
Americas	Enterobacter species without cloacae	Blood	Ceftriaxone				Canada,United States	2	0	0	0	2	0	0	0	100
Americas	Enterobacter species without cloacae	Blood	Amikacin			Canada,Mexico,United States		3	0	0	3	0	0	0	100	0
Americas	Enterobacter species without cloacae	Blood	Amoxycillin.clavulanate			Mexico	Canada,United States	3	0	0	1	2	0	0	33.3333	66.6667
Americas	Enterobacter species without cloacae	Blood	Meropenem	United States		Canada,Mexico		3	1	0	2	0	33.3333	0	66.6667	0
Americas	Enterobacter species without cloacae	Blood	Tigecycline				Canada,Mexico,United States	3	0	0	0	3	0	0	0	100
Americas	Enterobacter species without cloacae	Urine	Minocycline				United States	1	0	0	0	1	0	0	0	100
Americas	Enterobacter species without cloacae	Urine	Ceftriaxone				United States	1	0	0	0	1	0	0	0	100
Americas	Enterobacter species without cloacae	Wound	Meropenem			United States		1	0	0	1	0	0	0	100	0
Americas	Enterobacter species without cloacae	Wound	Tigecycline				United States	1	0	0	0	1	0	0	0	100
Americas	Enterobacter species without cloacae	Wound	Ceftazidime			United States		1	0	0	1	0	0	0	100	0
Americas	Enterobacter species without cloacae	Wound	Ceftriaxone				United States	1	0	0	0	1	0	0	0	100
Americas	Enterobacter species without cloacae	Wound	Amikacin			United States		1	0	0	1	0	0	0	100	0
Americas	Enterobacter species without cloacae	Wound	Amoxycillin.clavulanate			United States		1	0	0	1	0	0	0	100	0
Americas	Enterobacter species without cloacae	Wound	Piperacillin.tazobactam			United States		1	0	0	1	0	0	0	100	0
Americas	Enterobacter species without cloacae	Wound	Ampicillin			United States		1	0	0	1	0	0	0	100	0
Americas	Enterobacter species without cloacae	Wound	Levofloxacin			United States		1	0	0	1	0	0	0	100	0
Americas	Enterobacter species without cloacae	Wound	Cefepime			United States		1	0	0	1	0	0	0	100	0
Americas	Enterobacter species without cloacae	Sputum	Ampicillin			United States		1	0	0	1	0	0	0	100	0
Americas	Enterobacter species without cloacae	Sputum	Tigecycline			United States		1	0	0	1	0	0	0	100	0
Americas	Enterobacter species without cloacae	Sputum	Amikacin			United States		1	0	0	1	0	0	0	100	0
Americas	Enterobacter species without cloacae	Sputum	Piperacillin.tazobactam			United States		1	0	0	1	0	0	0	100	0
Americas	Enterobacter species without cloacae	Sputum	Ceftazidime			United States		1	0	0	1	0	0	0	100	0
Americas	Enterobacter species without cloacae	Sputum	Minocycline				United States	1	0	0	0	1	0	0	0	100
Americas	Enterobacter species without cloacae	Sputum	Ceftriaxone				United States	1	0	0	0	1	0	0	0	100
Americas	Enterobacter species without cloacae	Sputum	Levofloxacin			United States		1	0	0	1	0	0	0	100	0
Americas	Enterobacter species without cloacae	Sputum	Meropenem				United States	1	0	0	0	1	0	0	0	100
Americas	Enterobacter species without cloacae	Sputum	Amoxycillin.clavulanate			United States		1	0	0	1	0	0	0	100	0
Americas	Enterobacter species without cloacae	Sputum	Cefepime			United States		1	0	0	1	0	0	0	100	0
Americas	Enterobacter cloacae	Blood	Amoxycillin.clavulanate	Colombia	United States	Brazil,Canada,Mexico	Chile	6	1	1	3	1	16.6667	16.6667	50	16.6667
Americas	Enterobacter cloacae	Blood	Tigecycline			Canada,Chile,United States	Brazil,Colombia,Mexico	6	0	0	3	3	0	0	50	50
Americas	Enterobacter cloacae	Blood	Cefepime	Canada,Mexico	Chile	Brazil,Colombia	United States	6	2	1	2	1	33.3333	16.6667	33.3333	16.6667
Americas	Enterobacter cloacae	Blood	Ceftriaxone				Brazil,Canada,Chile,Colombia,Mexico,Panama,United States	7	0	0	0	7	0	0	0	100
Americas	Enterobacter cloacae	Blood	Meropenem	Canada,Chile	United States	Colombia	Brazil,Mexico	6	2	1	1	2	33.3333	16.6667	16.6667	33.3333
Americas	Enterobacter cloacae	Blood	Amikacin		United States		Brazil,Canada,Chile,Colombia,Mexico	6	0	1	0	5	0	16.6667	0	83.3333
Americas	Enterobacter cloacae	Blood	Levofloxacin	Canada	Chile,Mexico	Brazil,United States	Colombia	6	1	2	2	1	16.6667	33.3333	33.3333	16.6667
Americas	Enterobacter cloacae	Blood	Ampicillin	Canada		Brazil	Chile,Colombia,Mexico,United States	6	1	0	1	4	16.6667	0	16.6667	66.6667
Americas	Enterobacter cloacae	Blood	Minocycline				Brazil,Canada,Chile,Colombia,Mexico,Panama,United States	7	0	0	0	7	0	0	0	100
Americas	Enterobacter cloacae	Blood	Piperacillin.tazobactam	Canada,Mexico	Chile,United States	Brazil	Colombia	6	2	2	1	1	33.3333	33.3333	16.6667	16.6667
Americas	Enterobacter cloacae	Urine	Cefepime	Canada	United States	Mexico		3	1	1	1	0	33.3333	33.3333	33.3333	0
Americas	Enterobacter cloacae	Urine	Amoxycillin.clavulanate	Canada	Mexico,United States			3	1	2	0	0	33.3333	66.6667	0	0
Americas	Enterobacter cloacae	Urine	Ceftazidime	Mexico	Canada	United States		3	1	1	1	0	33.3333	33.3333	33.3333	0
Americas	Enterobacter cloacae	Urine	Tigecycline		United States	Canada	Mexico	3	0	1	1	1	0	33.3333	33.3333	33.3333
Americas	Enterobacter cloacae	Urine	Ceftriaxone				Canada,Chile,Colombia,Mexico,Panama,United States	6	0	0	0	6	0	0	0	100
Americas	Enterobacter cloacae	Urine	Meropenem	Canada	United States	Mexico		3	1	1	1	0	33.3333	33.3333	33.3333	0
Americas	Enterobacter cloacae	Urine	Levofloxacin			Canada,Mexico,United States		3	0	0	3	0	0	0	100	0
Americas	Enterobacter cloacae	Urine	Ampicillin	United States	Mexico	Canada		3	1	1	1	0	33.3333	33.3333	33.3333	0
Americas	Enterobacter cloacae	Urine	Amikacin		Canada	United States	Mexico	3	0	1	1	1	0	33.3333	33.3333	33.3333
Americas	Enterobacter cloacae	Urine	Minocycline				Canada,Chile,Colombia,Mexico,Panama,United States	6	0	0	0	6	0	0	0	100
Americas	Enterobacter cloacae	Urine	Piperacillin.tazobactam	Mexico	Canada	United States		3	1	1	1	0	33.3333	33.3333	33.3333	0
Americas	Enterobacter cloacae	Wound	Minocycline				Canada,Panama,United States	3	0	0	0	3	0	0	0	100
Americas	Enterobacter cloacae	Wound	Piperacillin.tazobactam				Canada,United States	2	0	0	0	2	0	0	0	100
Americas	Enterobacter cloacae	Wound	Amikacin		Canada	United States		2	0	1	1	0	0	50	50	0
Americas	Enterobacter cloacae	Wound	Levofloxacin				Canada,United States	2	0	0	0	2	0	0	0	100
Americas	Enterobacter cloacae	Wound	Ampicillin			Canada,United States		2	0	0	2	0	0	0	100	0
Americas	Enterobacter cloacae	Wound	Meropenem			Canada,United States		2	0	0	2	0	0	0	100	0
Americas	Enterobacter cloacae	Wound	Ceftriaxone				Canada,Colombia,Panama,United States	4	0	0	0	4	0	0	0	100
Americas	Enterobacter cloacae	Wound	Amoxycillin.clavulanate	United States	Canada			2	1	1	0	0	50	50	0	0
Americas	Enterobacter cloacae	Wound	Tigecycline			Canada,United States		2	0	0	2	0	0	0	100	0
Americas	Enterobacter cloacae	Wound	Ceftazidime			Canada,United States		2	0	0	2	0	0	0	100	0
Americas	Enterobacter cloacae	Wound	Cefepime			Canada,United States		2	0	0	2	0	0	0	100	0
Americas	Enterobacter cloacae	Sputum	Ceftriaxone				Canada,Chile,Mexico,United States	4	0	0	0	4	0	0	0	100
Americas	Enterobacter cloacae	Sputum	Meropenem			United States		1	0	0	1	0	0	0	100	0
Americas	Enterobacter cloacae	Sputum	Amoxycillin.clavulanate			United States		1	0	0	1	0	0	0	100	0
Americas	Enterobacter cloacae	Sputum	Cefepime			United States		1	0	0	1	0	0	0	100	0
Americas	Enterobacter cloacae	Sputum	Minocycline				Canada,Mexico,United States	3	0	0	0	3	0	0	0	100
Americas	Enterobacter cloacae	Sputum	Levofloxacin			United States		1	0	0	1	0	0	0	100	0
Americas	Enterobacter cloacae	Sputum	Ceftazidime			United States		1	0	0	1	0	0	0	100	0
Americas	Enterobacter cloacae	Sputum	Piperacillin.tazobactam			United States		1	0	0	1	0	0	0	100	0
Americas	Enterobacter cloacae	Sputum	Amikacin			United States		1	0	0	1	0	0	0	100	0
Americas	Enterobacter cloacae	Sputum	Ampicillin			United States		1	0	0	1	0	0	0	100	0
Americas	Enterobacter cloacae	Sputum	Tigecycline			United States		1	0	0	1	0	0	0	100	0
Americas	Klebsiella aerogenes	Blood	Minocycline				Canada,Colombia,United States	3	0	0	0	3	0	0	0	100
Americas	Klebsiella aerogenes	Blood	Piperacillin.tazobactam			Mexico,United States	Canada,Colombia	4	0	0	2	2	0	0	50	50
Americas	Klebsiella aerogenes	Blood	Cefepime			Colombia,United States	Canada,Mexico	4	0	0	2	2	0	0	50	50
Americas	Klebsiella aerogenes	Blood	Amoxycillin.clavulanate				Canada,Colombia,Mexico,United States	4	0	0	0	4	0	0	0	100
Americas	Klebsiella aerogenes	Blood	Ampicillin	Colombia	Mexico	United States	Canada	4	1	1	1	1	25	25	25	25
Americas	Klebsiella aerogenes	Blood	Tigecycline				Canada,Colombia,Mexico,United States	4	0	0	0	4	0	0	0	100
Americas	Klebsiella aerogenes	Blood	Levofloxacin	Colombia,Mexico	Canada,United States			4	2	2	0	0	50	50	0	0
Americas	Klebsiella aerogenes	Blood	Amikacin		Canada	Colombia	Mexico,United States	4	0	1	1	2	0	25	25	50
Americas	Klebsiella aerogenes	Blood	Meropenem	Colombia		United States	Canada,Mexico	4	1	0	1	2	25	0	25	50
Americas	Klebsiella aerogenes	Blood	Ceftriaxone				Canada,Colombia,United States	3	0	0	0	3	0	0	0	100
Americas	Klebsiella aerogenes	Urine	Minocycline				Canada,United States	2	0	0	0	2	0	0	0	100
Americas	Klebsiella aerogenes	Urine	Piperacillin.tazobactam	Canada	United States	Mexico		3	1	1	1	0	33.3333	33.3333	33.3333	0
Americas	Klebsiella aerogenes	Urine	Cefepime			United States	Canada,Mexico	3	0	0	1	2	0	0	33.3333	66.6667
Americas	Klebsiella aerogenes	Urine	Levofloxacin			Canada,Mexico,United States		3	0	0	3	0	0	0	100	0
Americas	Klebsiella aerogenes	Urine	Amoxycillin.clavulanate		Canada		Mexico,United States	3	0	1	0	2	0	33.3333	0	66.6667
Americas	Klebsiella aerogenes	Urine	Ampicillin	Canada	Mexico	United States		3	1	1	1	0	33.3333	33.3333	33.3333	0
Americas	Klebsiella aerogenes	Urine	Ceftazidime	Canada	United States	Mexico		3	1	1	1	0	33.3333	33.3333	33.3333	0
Americas	Klebsiella aerogenes	Urine	Ceftriaxone				Canada,United States	2	0	0	0	2	0	0	0	100
Americas	Klebsiella aerogenes	Urine	Amikacin			Canada,Mexico	United States	3	0	0	2	1	0	0	66.6667	33.3333
Americas	Klebsiella aerogenes	Urine	Meropenem			Canada,Mexico	United States	3	0	0	2	1	0	0	66.6667	33.3333
Americas	Klebsiella aerogenes	Wound	Amikacin			United States		1	0	0	1	0	0	0	100	0
Americas	Klebsiella aerogenes	Wound	Meropenem			United States		1	0	0	1	0	0	0	100	0
Americas	Klebsiella aerogenes	Wound	Ceftriaxone				Canada,Panama,United States	3	0	0	0	3	0	0	0	100
Americas	Klebsiella aerogenes	Wound	Amoxycillin.clavulanate			United States		1	0	0	1	0	0	0	100	0
Americas	Klebsiella aerogenes	Wound	Ampicillin			United States		1	0	0	1	0	0	0	100	0
Americas	Klebsiella aerogenes	Wound	Tigecycline				United States	1	0	0	0	1	0	0	0	100
Americas	Klebsiella aerogenes	Wound	Ceftazidime			United States		1	0	0	1	0	0	0	100	0
Americas	Klebsiella aerogenes	Wound	Levofloxacin			United States		1	0	0	1	0	0	0	100	0
Americas	Klebsiella aerogenes	Wound	Minocycline				Canada,Panama,United States	3	0	0	0	3	0	0	0	100
Americas	Klebsiella aerogenes	Wound	Piperacillin.tazobactam			United States		1	0	0	1	0	0	0	100	0
Americas	Klebsiella aerogenes	Wound	Cefepime			United States		1	0	0	1	0	0	0	100	0
Americas	Klebsiella aerogenes	Sputum	Ceftriaxone				United States	1	0	0	0	1	0	0	0	100
Americas	Klebsiella aerogenes	Sputum	Meropenem			United States		1	0	0	1	0	0	0	100	0
Americas	Klebsiella aerogenes	Sputum	Minocycline				United States	1	0	0	0	1	0	0	0	100
Americas	Klebsiella aerogenes	Sputum	Amoxycillin.clavulanate			United States		1	0	0	1	0	0	0	100	0
Americas	Klebsiella aerogenes	Sputum	Amikacin			United States		1	0	0	1	0	0	0	100	0
Americas	Klebsiella aerogenes	Sputum	Ampicillin			United States		1	0	0	1	0	0	0	100	0
Americas	Klebsiella aerogenes	Sputum	Ceftazidime			United States		1	0	0	1	0	0	0	100	0
Americas	Klebsiella aerogenes	Sputum	Levofloxacin			United States		1	0	0	1	0	0	0	100	0
Americas	Klebsiella aerogenes	Sputum	Cefepime			United States		1	0	0	1	0	0	0	100	0
Americas	Klebsiella aerogenes	Sputum	Piperacillin.tazobactam			United States		1	0	0	1	0	0	0	100	0
Americas	Klebsiella aerogenes	Sputum	Tigecycline			United States		1	0	0	1	0	0	0	100	0
Asia	Escherichia coli	Blood	Cefepime	Philippines	Taiwan	Australia,China,Japan,Korea, South		6	1	1	4	0	16.6667	16.6667	66.6667	0
Asia	Escherichia coli	Blood	Piperacillin.tazobactam	Philippines	Korea, South	China,Japan,Taiwan	Australia	6	1	1	3	1	16.6667	16.6667	50	16.6667
Asia	Escherichia coli	Blood	Meropenem		Australia,Japan	China,Taiwan	Korea, South,Philippines	6	0	2	2	2	0	33.3333	33.3333	33.3333
Asia	Escherichia coli	Blood	Tigecycline		Japan,Korea, South	Taiwan	Australia,China,Philippines	6	0	2	1	3	0	33.3333	16.6667	50
Asia	Escherichia coli	Blood	Ceftazidime	Korea, South	Philippines	Australia,China,Japan	Taiwan	6	1	1	3	1	16.6667	16.6667	50	16.6667
Asia	Escherichia coli	Blood	Amoxycillin.clavulanate		Philippines	Australia,China,Japan,Korea, South	Taiwan	6	0	1	4	1	0	16.6667	66.6667	16.6667
Asia	Escherichia coli	Blood	Levofloxacin			Australia,China,Japan,Korea, South	Philippines,Taiwan	6	0	0	4	2	0	0	66.6667	33.3333
Asia	Escherichia coli	Blood	Amikacin	Australia	China	Japan,Philippines	Korea, South,Taiwan	6	1	1	2	2	16.6667	16.6667	33.3333	33.3333
Asia	Escherichia coli	Blood	Ampicillin	Australia	China,Philippines	Japan,Korea, South	Taiwan	6	1	2	2	1	16.6667	33.3333	33.3333	16.6667
Asia	Escherichia coli	Urine	Imipenem	Australia	Taiwan,Thailand		China,Japan,Korea, South,Philippines	7	1	2	0	4	14.2857	28.5714	0	57.1429
Asia	Escherichia coli	Urine	Meropenem		Taiwan	Australia,Philippines	China,Japan,Korea, South,Thailand	7	0	1	2	4	0	14.2857	28.5714	57.1429
Asia	Escherichia coli	Urine	Cefepime			Australia,Japan,Korea, South,Philippines,Thailand	China,Taiwan	7	0	0	5	2	0	0	71.4286	28.5714
Asia	Escherichia coli	Urine	Piperacillin.tazobactam			Australia,Philippines,Taiwan	China,Japan,Korea, South,Thailand	7	0	0	3	4	0	0	42.8571	57.1429
Asia	Escherichia coli	Urine	Amoxycillin.clavulanate		Taiwan	Australia,China,Japan	Korea, South,Philippines,Thailand	7	0	1	3	3	0	14.2857	42.8571	42.8571
Asia	Escherichia coli	Urine	Tigecycline			Australia,Japan,Korea, South,Philippines,Taiwan,Thailand	China	7	0	0	6	1	0	0	85.7143	14.2857
Asia	Escherichia coli	Urine	Ceftazidime	Japan,Korea, South	Philippines,Taiwan	Australia,China,Thailand		7	2	2	3	0	28.5714	28.5714	42.8571	0
Asia	Escherichia coli	Urine	Amikacin	Philippines,Taiwan	China,Korea, South,Thailand	Japan	Australia	7	2	3	1	1	28.5714	42.8571	14.2857	14.2857
Asia	Escherichia coli	Urine	Ampicillin	Australia	Philippines,Taiwan	Japan	China,Korea, South,Thailand	7	1	2	1	3	14.2857	28.5714	14.2857	42.8571
Asia	Escherichia coli	Urine	Levofloxacin	Australia,Korea, South	China,Taiwan	Japan,Philippines,Thailand		7	2	2	3	0	28.5714	28.5714	42.8571	0
Asia	Escherichia coli	Wound	Levofloxacin	Philippines	Taiwan,Thailand	Australia,China		5	1	2	2	0	20	40	40	0
Asia	Escherichia coli	Wound	Amikacin	Taiwan	Australia	China	Philippines,Thailand	5	1	1	1	2	20	20	20	40
Asia	Escherichia coli	Wound	Ampicillin	China	Philippines,Taiwan	Australia,Thailand		5	1	2	2	0	20	40	40	0
Asia	Escherichia coli	Wound	Ceftazidime	Australia		Philippines,Taiwan,Thailand	China	5	1	0	3	1	20	0	60	20
Asia	Escherichia coli	Wound	Tigecycline		Taiwan	Thailand	Australia,China,Philippines	5	0	1	1	3	0	20	20	60
Asia	Escherichia coli	Wound	Amoxycillin.clavulanate			Australia,Philippines,Taiwan	China,Thailand	5	0	0	3	2	0	0	60	40
Asia	Escherichia coli	Wound	Cefepime	Philippines	Taiwan	Australia,Thailand	China	5	1	1	2	1	20	20	40	20
Asia	Escherichia coli	Wound	Piperacillin.tazobactam		Thailand	China	Australia,Philippines,Taiwan	5	0	1	1	3	0	20	20	60
Asia	Escherichia coli	Wound	Imipenem			Thailand	Australia,China,Philippines,Taiwan	5	0	0	1	4	0	0	20	80
Asia	Escherichia coli	Wound	Meropenem			Thailand	Australia,China,Philippines,Taiwan	5	0	0	1	4	0	0	20	80
Asia	Escherichia coli	Sputum	Cefepime	Japan,Taiwan	Philippines,Thailand	Korea, South	Australia,China	7	2	2	1	2	28.5714	28.5714	14.2857	28.5714
Asia	Escherichia coli	Sputum	Meropenem		Australia,Japan	Korea, South,Philippines,Taiwan,Thailand	China	7	0	2	4	1	0	28.5714	57.1429	14.2857
Asia	Escherichia coli	Sputum	Amoxycillin.clavulanate	Korea, South	Australia	China,Taiwan	Japan,Philippines,Thailand	7	1	1	2	3	14.2857	14.2857	28.5714	42.8571
Asia	Escherichia coli	Sputum	Imipenem		Australia	Philippines,Taiwan,Thailand	China,Japan,Korea, South	7	0	1	3	3	0	14.2857	42.8571	42.8571
Asia	Escherichia coli	Sputum	Ampicillin	Australia	Taiwan	Japan,Philippines,Thailand	China,Korea, South	7	1	1	3	2	14.2857	14.2857	42.8571	28.5714
Asia	Escherichia coli	Sputum	Tigecycline		Australia	Korea, South,Philippines,Taiwan	China,Japan,Thailand	7	0	1	3	3	0	14.2857	42.8571	42.8571
Asia	Escherichia coli	Sputum	Amikacin	Japan	Korea, South,Taiwan	Australia,China,Philippines	Thailand	7	1	2	3	1	14.2857	28.5714	42.8571	14.2857
Asia	Escherichia coli	Sputum	Ceftazidime	China,Japan	Korea, South,Philippines,Thailand	Australia	Taiwan	7	2	3	1	1	28.5714	42.8571	14.2857	14.2857
Asia	Escherichia coli	Sputum	Piperacillin.tazobactam		Australia	Japan,Korea, South,Philippines,Thailand	China,Taiwan	7	0	1	4	2	0	14.2857	57.1429	28.5714
Asia	Escherichia coli	Sputum	Levofloxacin	Australia,Japan	Thailand	China,Korea, South,Philippines	Taiwan	7	2	1	3	1	28.5714	14.2857	42.8571	14.2857
Asia	Klebsiella pneumoniae	Blood	Amikacin	Australia	Taiwan,Thailand	China,Japan,Korea, South	Philippines	7	1	2	3	1	14.2857	28.5714	42.8571	14.2857
Asia	Klebsiella pneumoniae	Blood	Ceftazidime	Japan	Korea, South,Thailand	Australia,China	Philippines,Taiwan	7	1	2	2	2	14.2857	28.5714	28.5714	28.5714
Asia	Klebsiella pneumoniae	Blood	Tigecycline	Thailand	Korea, South	Australia,China,Philippines	Japan,Taiwan	7	1	1	3	2	14.2857	14.2857	42.8571	28.5714
Asia	Klebsiella pneumoniae	Blood	Levofloxacin		Thailand	Australia,China,Korea, South	Japan,Philippines,Taiwan	7	0	1	3	3	0	14.2857	42.8571	42.8571
Asia	Klebsiella pneumoniae	Blood	Amoxycillin.clavulanate	Korea, South	Thailand	China,Japan,Taiwan	Australia,Philippines	7	1	1	3	2	14.2857	14.2857	42.8571	28.5714
Asia	Klebsiella pneumoniae	Blood	Cefepime		Korea, South	Japan,Philippines,Thailand	Australia,China,Taiwan	7	0	1	3	3	0	14.2857	42.8571	42.8571
Asia	Klebsiella pneumoniae	Blood	Piperacillin.tazobactam	Korea, South	Taiwan,Thailand	Australia	China,Japan,Philippines	7	1	2	1	3	14.2857	28.5714	14.2857	42.8571
Asia	Klebsiella pneumoniae	Blood	Ampicillin	Australia	China	Taiwan,Thailand	Japan,Korea, South,Philippines	7	1	1	2	3	14.2857	14.2857	28.5714	42.8571
Asia	Klebsiella pneumoniae	Blood	Meropenem	Australia	Thailand	China,Korea, South,Philippines,Taiwan	Japan	7	1	1	4	1	14.2857	14.2857	57.1429	14.2857
Asia	Klebsiella pneumoniae	Urine	Amikacin	Philippines	Thailand	Taiwan	Australia,China,Japan	6	1	1	1	3	16.6667	16.6667	16.6667	50
Asia	Klebsiella pneumoniae	Urine	Levofloxacin			Australia,Thailand	China,Japan,Philippines,Taiwan	6	0	0	2	4	0	0	33.3333	66.6667
Asia	Klebsiella pneumoniae	Urine	Amoxycillin.clavulanate	Philippines	Taiwan	Australia,China	Japan,Thailand	6	1	1	2	2	16.6667	16.6667	33.3333	33.3333
Asia	Klebsiella pneumoniae	Urine	Ceftazidime	Australia		Philippines,Thailand	China,Japan,Taiwan	6	1	0	2	3	16.6667	0	33.3333	50
Asia	Klebsiella pneumoniae	Urine	Tigecycline	Australia	China	Philippines,Thailand	Japan,Taiwan	6	1	1	2	2	16.6667	16.6667	33.3333	33.3333
Asia	Klebsiella pneumoniae	Urine	Ampicillin	Taiwan		Australia,China,Philippines	Japan,Thailand	6	1	0	3	2	16.6667	0	50	33.3333
Asia	Klebsiella pneumoniae	Urine	Imipenem	Philippines	Taiwan		Australia,China,Japan,Thailand	6	1	1	0	4	16.6667	16.6667	0	66.6667
Asia	Klebsiella pneumoniae	Urine	Cefepime	Japan		Philippines,Thailand	Australia,China,Taiwan	6	1	0	2	3	16.6667	0	33.3333	50
Asia	Klebsiella pneumoniae	Urine	Piperacillin.tazobactam	Philippines	Taiwan		Australia,China,Japan,Thailand	6	1	1	0	4	16.6667	16.6667	0	66.6667
Asia	Klebsiella pneumoniae	Urine	Meropenem	Australia	Taiwan	China,Japan,Thailand	Philippines	6	1	1	3	1	16.6667	16.6667	50	16.6667
Asia	Klebsiella pneumoniae	Wound	Ceftaroline			Taiwan	Australia,China,Philippines,Thailand	5	0	0	1	4	0	0	20	80
Asia	Klebsiella pneumoniae	Wound	Meropenem			Thailand	Australia,China,Philippines,Taiwan	5	0	0	1	4	0	0	20	80
Asia	Klebsiella pneumoniae	Wound	Cefepime		Philippines	Australia,Thailand	China,Taiwan	5	0	1	2	2	0	20	40	40
Asia	Klebsiella pneumoniae	Wound	Piperacillin.tazobactam	Thailand	Philippines	Taiwan	Australia,China	5	1	1	1	2	20	20	20	40
Asia	Klebsiella pneumoniae	Wound	Ceftazidime.avibactam		China	Philippines,Thailand	Australia,Taiwan	5	0	1	2	2	0	20	40	40
Asia	Klebsiella pneumoniae	Wound	Ampicillin		Thailand		Australia,China,Philippines,Taiwan	5	0	1	0	4	0	20	0	80
Asia	Klebsiella pneumoniae	Wound	Imipenem			Thailand	Australia,China,Philippines,Taiwan	5	0	0	1	4	0	0	20	80
Asia	Klebsiella pneumoniae	Wound	Tigecycline	Australia		China,Philippines	Taiwan,Thailand	5	1	0	2	2	20	0	40	40
Asia	Klebsiella pneumoniae	Wound	Ceftazidime		Philippines		Australia,China,Taiwan,Thailand	5	0	1	0	4	0	20	0	80
Asia	Klebsiella pneumoniae	Wound	Aztreonam			Australia,Taiwan,Thailand	China,Philippines	5	0	0	3	2	0	0	60	40
Asia	Klebsiella pneumoniae	Wound	Levofloxacin		Taiwan	Australia	China,Philippines,Thailand	5	0	1	1	3	0	20	20	60
Asia	Klebsiella pneumoniae	Wound	Amoxycillin.clavulanate			Taiwan	Australia,China,Philippines,Thailand	5	0	0	1	4	0	0	20	80
Asia	Klebsiella pneumoniae	Wound	Amikacin			Taiwan	Australia,China,Philippines,Thailand	5	0	0	1	4	0	0	20	80
Asia	Klebsiella pneumoniae	Sputum	Meropenem		Japan	Australia,Korea, South,Thailand	China,Philippines,Taiwan	7	0	1	3	3	0	14.2857	42.8571	42.8571
Asia	Klebsiella pneumoniae	Sputum	Amoxycillin.clavulanate			Australia,Thailand	China,Japan,Korea, South,Philippines,Taiwan	7	0	0	2	5	0	0	28.5714	71.4286
Asia	Klebsiella pneumoniae	Sputum	Tigecycline		China,Philippines,Thailand	Australia,Korea, South,Taiwan	Japan	7	0	3	3	1	0	42.8571	42.8571	14.2857
Asia	Klebsiella pneumoniae	Sputum	Amikacin	Korea, South	Philippines	Thailand	Australia,China,Japan,Taiwan	7	1	1	1	4	14.2857	14.2857	14.2857	57.1429
Asia	Klebsiella pneumoniae	Sputum	Aztreonam	Philippines	Korea, South	Australia,Thailand	China,Japan,Taiwan	7	1	1	2	3	14.2857	14.2857	28.5714	42.8571
Asia	Klebsiella pneumoniae	Sputum	Ceftazidime			Australia,Philippines,Thailand	China,Japan,Korea, South,Taiwan	7	0	0	3	4	0	0	42.8571	57.1429
Asia	Klebsiella pneumoniae	Sputum	Piperacillin.tazobactam			Australia,Korea, South,Thailand	China,Japan,Philippines,Taiwan	7	0	0	3	4	0	0	42.8571	57.1429
Asia	Klebsiella pneumoniae	Sputum	Levofloxacin	Philippines	Korea, South,Thailand	Australia	China,Japan,Taiwan	7	1	2	1	3	14.2857	28.5714	14.2857	42.8571
Asia	Klebsiella pneumoniae	Sputum	Ampicillin		Philippines	Australia	China,Japan,Korea, South,Taiwan,Thailand	7	0	1	1	5	0	14.2857	14.2857	71.4286
Asia	Klebsiella pneumoniae	Sputum	Ceftaroline			Australia,Philippines,Thailand	China,Japan,Korea, South,Taiwan	7	0	0	3	4	0	0	42.8571	57.1429
Asia	Klebsiella pneumoniae	Sputum	Cefepime	Philippines	Korea, South	Australia,Thailand	China,Japan,Taiwan	7	1	1	2	3	14.2857	14.2857	28.5714	42.8571
Asia	Klebsiella pneumoniae	Sputum	Imipenem		Taiwan	Japan,Thailand	Australia,China,Korea, South,Philippines	7	0	1	2	4	0	14.2857	28.5714	57.1429
Asia	Klebsiella pneumoniae	Sputum	Ceftazidime.avibactam	Korea, South	China,Taiwan	Japan	Australia,Philippines,Thailand	7	1	2	1	3	14.2857	28.5714	14.2857	42.8571
Asia	Pseudomonas aeruginosa	Blood	Piperacillin.tazobactam	Philippines	Korea, South		Australia,China,Japan,Taiwan	6	1	1	0	4	16.6667	16.6667	0	66.6667
Asia	Pseudomonas aeruginosa	Blood	Cefepime	Taiwan	Japan	Australia,China,Korea, South	Philippines	6	1	1	3	1	16.6667	16.6667	50	16.6667
Asia	Pseudomonas aeruginosa	Blood	Imipenem		Korea, South		Australia,China,Japan,Philippines	5	0	1	0	4	0	20	0	80
Asia	Pseudomonas aeruginosa	Blood	Ceftazidime	Taiwan	Japan,Korea, South	Australia	China,Philippines	6	1	2	1	2	16.6667	33.3333	16.6667	33.3333
Asia	Pseudomonas aeruginosa	Blood	Meropenem	Philippines,Taiwan	Japan,Korea, South	Australia	China	6	2	2	1	1	33.3333	33.3333	16.6667	16.6667
Asia	Pseudomonas aeruginosa	Blood	Amikacin	Philippines	Korea, South	Australia	China,Japan,Taiwan	6	1	1	1	3	16.6667	16.6667	16.6667	50
Asia	Pseudomonas aeruginosa	Blood	Levofloxacin	Taiwan	Korea, South	Japan	Australia,China,Philippines	6	1	1	1	3	16.6667	16.6667	16.6667	50
Asia	Pseudomonas aeruginosa	Urine	Aztreonam	Australia	China,Korea, South	Japan	Philippines,Thailand	6	1	2	1	2	16.6667	33.3333	16.6667	33.3333
Asia	Pseudomonas aeruginosa	Urine	Ceftazidime.avibactam	Australia,Japan	China,Korea, South		Philippines,Thailand	6	2	2	0	2	33.3333	33.3333	0	33.3333
Asia	Pseudomonas aeruginosa	Urine	Imipenem	Japan,Philippines	Korea, South	China	Australia,Thailand	6	2	1	1	2	33.3333	16.6667	16.6667	33.3333
Asia	Pseudomonas aeruginosa	Urine	Ceftazidime	Australia	Korea, South	Japan	China,Philippines,Thailand	6	1	1	1	3	16.6667	16.6667	16.6667	50
Asia	Pseudomonas aeruginosa	Urine	Piperacillin.tazobactam	Australia	Korea, South		China,Japan,Philippines,Thailand	6	1	1	0	4	16.6667	16.6667	0	66.6667
Asia	Pseudomonas aeruginosa	Urine	Cefepime	Australia	Korea, South		China,Japan,Philippines,Thailand	6	1	1	0	4	16.6667	16.6667	0	66.6667
Asia	Pseudomonas aeruginosa	Urine	Meropenem	Japan	Korea, South	China,Philippines	Australia,Thailand	6	1	1	2	2	16.6667	16.6667	33.3333	33.3333
Asia	Pseudomonas aeruginosa	Urine	Amikacin	China	Korea, South	Australia	Japan,Philippines,Thailand	6	1	1	1	3	16.6667	16.6667	16.6667	50
Asia	Pseudomonas aeruginosa	Urine	Levofloxacin	Australia	Korea, South	Japan,Thailand	China,Philippines	6	1	1	2	2	16.6667	16.6667	33.3333	33.3333
Asia	Pseudomonas aeruginosa	Urine	Colistin	Philippines		Korea, South,Thailand	Australia,China,Japan	6	1	0	2	3	16.6667	0	33.3333	50
Asia	Pseudomonas aeruginosa	Wound	Amikacin	Australia	Philippines	Korea, South,Taiwan,Thailand		5	1	1	3	0	20	20	60	0
Asia	Pseudomonas aeruginosa	Wound	Levofloxacin	Australia	Korea, South	Thailand	Philippines,Taiwan	5	1	1	1	2	20	20	20	40
Asia	Pseudomonas aeruginosa	Wound	Meropenem	Australia	Taiwan	Korea, South,Thailand	Philippines	5	1	1	2	1	20	20	40	20
Asia	Pseudomonas aeruginosa	Wound	Piperacillin.tazobactam	Philippines	Korea, South	Thailand	Australia,Taiwan	5	1	1	1	2	20	20	20	40
Asia	Pseudomonas aeruginosa	Wound	Cefepime	Australia,Philippines	Taiwan,Thailand	Korea, South		5	2	2	1	0	40	40	20	0
Asia	Pseudomonas aeruginosa	Wound	Ceftazidime.avibactam	Australia	Philippines	Korea, South,Taiwan,Thailand		5	1	1	3	0	20	20	60	0
Asia	Pseudomonas aeruginosa	Wound	Imipenem	Philippines	Thailand	Korea, South,Taiwan	Australia	5	1	1	2	1	20	20	40	20
Asia	Pseudomonas aeruginosa	Wound	Ceftazidime		Korea, South	Australia	Philippines,Taiwan,Thailand	5	0	1	1	3	0	20	20	60
Asia	Pseudomonas aeruginosa	Wound	Aztreonam		Korea, South	Australia,Thailand	Philippines,Taiwan	5	0	1	2	2	0	20	40	40
Asia	Pseudomonas aeruginosa	Sputum	Amikacin		Korea, South	China,Japan,Philippines,Thailand	Australia,Taiwan	7	0	1	4	2	0	14.2857	57.1429	28.5714
Asia	Pseudomonas aeruginosa	Sputum	Ceftazidime.avibactam	Philippines	Korea, South,Taiwan	Australia,Japan,Thailand	China	7	1	2	3	1	14.2857	28.5714	42.8571	14.2857
Asia	Pseudomonas aeruginosa	Sputum	Cefepime	Australia	Korea, South,Thailand	Philippines,Taiwan	China,Japan	7	1	2	2	2	14.2857	28.5714	28.5714	28.5714
Asia	Pseudomonas aeruginosa	Sputum	Aztreonam	Philippines	Taiwan,Thailand	Australia,Japan,Korea, South	China	7	1	2	3	1	14.2857	28.5714	42.8571	14.2857
Asia	Pseudomonas aeruginosa	Sputum	Imipenem	Philippines	Thailand	Australia,Korea, South	China,Japan,Taiwan	7	1	1	2	3	14.2857	14.2857	28.5714	42.8571
Asia	Pseudomonas aeruginosa	Sputum	Levofloxacin	Philippines	Taiwan,Thailand	Australia,Japan,Korea, South	China	7	1	2	3	1	14.2857	28.5714	42.8571	14.2857
Asia	Pseudomonas aeruginosa	Sputum	Piperacillin.tazobactam	Philippines	Korea, South,Thailand	Australia,Japan,Taiwan	China	7	1	2	3	1	14.2857	28.5714	42.8571	14.2857
Asia	Pseudomonas aeruginosa	Sputum	Colistin		Australia,Korea, South,Taiwan,Thailand		China,Japan,Philippines	7	0	4	0	3	0	57.1429	0	42.8571
Asia	Pseudomonas aeruginosa	Sputum	Meropenem	Philippines	Thailand	Australia,Korea, South	China,Japan,Taiwan	7	1	1	2	3	14.2857	14.2857	28.5714	42.8571
Asia	Pseudomonas aeruginosa	Sputum	Ceftazidime		Thailand	Australia,Japan,Taiwan	China,Korea, South,Philippines	7	0	1	3	3	0	14.2857	42.8571	42.8571
Asia	Acinetobacter baumannii	Urine	Levofloxacin				China,Thailand	2	0	0	0	2	0	0	0	100
Asia	Acinetobacter baumannii	Urine	Amikacin				China,Thailand	2	0	0	0	2	0	0	0	100
Asia	Acinetobacter baumannii	Urine	Piperacillin.tazobactam				China,Thailand	2	0	0	0	2	0	0	0	100
Asia	Acinetobacter baumannii	Urine	Cefepime				China,Thailand	2	0	0	0	2	0	0	0	100
Asia	Acinetobacter baumannii	Urine	Meropenem				China,Thailand	2	0	0	0	2	0	0	0	100
Asia	Acinetobacter baumannii	Urine	Ceftazidime				China,Thailand	2	0	0	0	2	0	0	0	100
Asia	Acinetobacter baumannii	Wound	Meropenem			China		1	0	0	1	0	0	0	100	0
Asia	Acinetobacter baumannii	Wound	Ceftazidime			China		1	0	0	1	0	0	0	100	0
Asia	Acinetobacter baumannii	Wound	Cefepime			China		1	0	0	1	0	0	0	100	0
Asia	Acinetobacter baumannii	Wound	Piperacillin.tazobactam			China		1	0	0	1	0	0	0	100	0
Asia	Acinetobacter baumannii	Wound	Levofloxacin			China		1	0	0	1	0	0	0	100	0
Asia	Acinetobacter baumannii	Wound	Amikacin			China		1	0	0	1	0	0	0	100	0
Asia	Acinetobacter baumannii	Sputum	Ceftazidime	Japan,Philippines	Thailand	China,Korea, South	Taiwan	6	2	1	2	1	33.3333	16.6667	33.3333	16.6667
Asia	Acinetobacter baumannii	Sputum	Meropenem	Philippines	Korea, South	China,Japan	Taiwan,Thailand	6	1	1	2	2	16.6667	16.6667	33.3333	33.3333
Asia	Acinetobacter baumannii	Sputum	Amikacin	Japan,Philippines	Thailand	China,Korea, South	Taiwan	6	2	1	2	1	33.3333	16.6667	33.3333	16.6667
Asia	Acinetobacter baumannii	Sputum	Imipenem			China		1	0	0	1	0	0	0	100	0
Asia	Acinetobacter baumannii	Sputum	Cefepime	Japan,Philippines	Korea, South	China,Thailand	Taiwan	6	2	1	2	1	33.3333	16.6667	33.3333	16.6667
Asia	Acinetobacter baumannii	Sputum	Levofloxacin	Japan,Philippines	Thailand	China,Korea, South	Taiwan	6	2	1	2	1	33.3333	16.6667	33.3333	16.6667
Asia	Acinetobacter baumannii	Sputum	Piperacillin.tazobactam	Japan,Philippines	Korea, South	China,Thailand	Taiwan	6	2	1	2	1	33.3333	16.6667	33.3333	16.6667
Asia	Staphylococcus aureus (MRSA)	Blood	Levofloxacin		Thailand	Taiwan	Japan,Korea, South,Philippines	5	0	1	1	3	0	20	20	60
Asia	Staphylococcus aureus (MRSA)	Urine	Minocycline				China,Japan,Korea, South,Philippines,Taiwan,Thailand	6	0	0	0	6	0	0	0	100
Asia	Staphylococcus aureus (MRSA)	Wound	Linezolid		Philippines	Korea, South,Taiwan	Australia	4	0	1	2	1	0	25	50	25
Asia	Staphylococcus aureus (MRSA)	Wound	Ceftaroline			Australia,Taiwan	Korea, South,Philippines	4	0	0	2	2	0	0	50	50
Asia	Staphylococcus aureus (MRSA)	Wound	Levofloxacin			Philippines,Taiwan	Australia,Korea, South	4	0	0	2	2	0	0	50	50
Asia	Staphylococcus aureus (MRSA)	Wound	Minocycline				Australia,China,Korea, South,Philippines,Taiwan,Thailand	6	0	0	0	6	0	0	0	100
Asia	Staphylococcus aureus (MRSA)	Wound	Teicoplanin			Australia,Philippines	Korea, South,Taiwan	4	0	0	2	2	0	0	50	50
Asia	Staphylococcus aureus (MRSA)	Wound	Clindamycin	Philippines	Korea, South	Australia,Taiwan		4	1	1	2	0	25	25	50	0
Asia	Staphylococcus aureus (MRSA)	Wound	Erythromycin				Australia,Korea, South,Philippines,Taiwan	4	0	0	0	4	0	0	0	100
Asia	Staphylococcus aureus (MRSA)	Sputum	Erythromycin	Taiwan		Japan,Thailand	Korea, South	4	1	0	2	1	25	0	50	25
Asia	Staphylococcus aureus (MRSA)	Sputum	Minocycline				Australia,China,Japan,Korea, South,Philippines,Taiwan,Thailand	7	0	0	0	7	0	0	0	100
Asia	Staphylococcus aureus (MRSA)	Sputum	Oxacillin				Japan,Korea, South,Taiwan,Thailand	4	0	0	0	4	0	0	0	100
Asia	Staphylococcus aureus (MRSA)	Sputum	Ceftaroline		Korea, South	Taiwan,Thailand	Japan	4	0	1	2	1	0	25	50	25
Asia	Staphylococcus aureus (MRSA)	Sputum	Linezolid	Korea, South		Japan	Taiwan,Thailand	4	1	0	1	2	25	0	25	50
Asia	Staphylococcus aureus (MRSA)	Sputum	Teicoplanin				Japan,Korea, South,Taiwan,Thailand	4	0	0	0	4	0	0	0	100
Asia	Staphylococcus aureus (MRSA)	Sputum	Clindamycin	Taiwan	Korea, South		Japan,Thailand	4	1	1	0	2	25	25	0	50
Asia	Staphylococcus aureus (MRSA)	Sputum	Levofloxacin	Taiwan		Japan,Thailand	Korea, South	4	1	0	2	1	25	0	50	25
Asia	Staphylococcus aureus (MSSA)	Blood	Levofloxacin	Philippines	Taiwan	Japan,Korea, South,Thailand	Australia	6	1	1	3	1	16.6667	16.6667	50	16.6667
Asia	Staphylococcus aureus (MSSA)	Blood	Linezolid			Japan,Korea, South,Taiwan,Thailand	Australia,Philippines	6	0	0	4	2	0	0	66.6667	33.3333
Asia	Staphylococcus aureus (MSSA)	Urine	Levofloxacin	Korea, South	Australia		Philippines,Thailand	4	1	1	0	2	25	25	0	50
Asia	Staphylococcus aureus (MSSA)	Urine	Clindamycin	Australia	Thailand		Korea, South,Philippines	4	1	1	0	2	25	25	0	50
Asia	Staphylococcus aureus (MSSA)	Urine	Erythromycin	Korea, South	Philippines,Thailand	Australia		4	1	2	1	0	25	50	25	0
Asia	Staphylococcus aureus (MSSA)	Urine	Minocycline				Australia,China,Japan,Korea, South,Philippines,Taiwan,Thailand	7	0	0	0	7	0	0	0	100
Asia	Staphylococcus aureus (MSSA)	Wound	Oxacillin				Australia,Korea, South,Philippines,Taiwan,Thailand	5	0	0	0	5	0	0	0	100
Asia	Staphylococcus aureus (MSSA)	Wound	Erythromycin		Australia	Korea, South,Philippines	Taiwan,Thailand	5	0	1	2	2	0	20	40	40
Asia	Staphylococcus aureus (MSSA)	Wound	Minocycline				Australia,China,Korea, South,Philippines,Taiwan,Thailand	6	0	0	0	6	0	0	0	100
Asia	Staphylococcus aureus (MSSA)	Wound	Linezolid			Australia,Korea, South,Philippines,Taiwan,Thailand		5	0	0	5	0	0	0	100	0
Asia	Staphylococcus aureus (MSSA)	Wound	Clindamycin			Thailand	Australia,Korea, South,Philippines,Taiwan	5	0	0	1	4	0	0	20	80
Asia	Staphylococcus aureus (MSSA)	Wound	Levofloxacin		Thailand	Australia	Korea, South,Philippines,Taiwan	5	0	1	1	3	0	20	20	60
Asia	Staphylococcus aureus (MSSA)	Sputum	Clindamycin	Taiwan	Australia,Japan	Korea, South	Philippines,Thailand	6	1	2	1	2	16.6667	33.3333	16.6667	33.3333
Asia	Staphylococcus aureus (MSSA)	Sputum	Erythromycin	Thailand		Australia,Taiwan	Japan,Korea, South,Philippines	6	1	0	2	3	16.6667	0	33.3333	50
Asia	Staphylococcus aureus (MSSA)	Sputum	Oxacillin				Australia,Japan,Korea, South,Philippines,Taiwan,Thailand	6	0	0	0	6	0	0	0	100
Asia	Staphylococcus aureus (MSSA)	Sputum	Levofloxacin			Japan,Philippines,Taiwan,Thailand	Australia,Korea, South	6	0	0	4	2	0	0	66.6667	33.3333
Asia	Staphylococcus aureus (MSSA)	Sputum	Linezolid		Japan	Australia,Korea, South,Philippines,Taiwan,Thailand		6	0	1	5	0	0	16.6667	83.3333	0
Asia	Staphylococcus aureus (MSSA)	Sputum	Minocycline				Australia,China,Japan,Korea, South,Philippines,Taiwan,Thailand	7	0	0	0	7	0	0	0	100
Asia	Enterococcus faecium	Blood	Levofloxacin			Taiwan		1	0	0	1	0	0	0	100	0
Asia	Enterococcus faecium	Blood	Linezolid			Taiwan		1	0	0	1	0	0	0	100	0
Asia	Enterococcus faecium	Blood	Penicillin				Hong Kong	1	0	0	0	1	0	0	0	100
Asia	Enterococcus faecium	Blood	Ampicillin			Taiwan		1	0	0	1	0	0	0	100	0
Asia	Enterococcus faecium	Blood	Minocycline				Hong Kong,Taiwan	2	0	0	0	2	0	0	0	100
Asia	Enterococcus faecium	Blood	Vancomycin			Taiwan		1	0	0	1	0	0	0	100	0
Asia	Enterococcus faecium	Urine	Levofloxacin				Korea, South,Thailand	2	0	0	0	2	0	0	0	100
Asia	Enterococcus faecium	Urine	Linezolid			Korea, South,Thailand		2	0	0	2	0	0	0	100	0
Asia	Enterococcus faecium	Urine	Minocycline				Korea, South,Thailand	2	0	0	0	2	0	0	0	100
Asia	Enterococcus faecium	Urine	Vancomycin			Korea, South,Thailand		2	0	0	2	0	0	0	100	0
Asia	Enterococcus faecium	Urine	Ampicillin				Korea, South,Thailand	2	0	0	0	2	0	0	0	100
Asia	Enterobacter species with cloacae	Blood	Amikacin			Korea, South		1	0	0	1	0	0	0	100	0
Asia	Enterobacter species with cloacae	Blood	Ampicillin			Korea, South		1	0	0	1	0	0	0	100	0
Asia	Enterobacter species with cloacae	Blood	Piperacillin.tazobactam			Korea, South		1	0	0	1	0	0	0	100	0
Asia	Enterobacter species with cloacae	Blood	Minocycline				Hong Kong	1	0	0	0	1	0	0	0	100
Asia	Enterobacter species with cloacae	Blood	Levofloxacin			Korea, South		1	0	0	1	0	0	0	100	0
Asia	Enterobacter species with cloacae	Blood	Tigecycline			Korea, South		1	0	0	1	0	0	0	100	0
Asia	Enterobacter species with cloacae	Blood	Cefepime			Korea, South		1	0	0	1	0	0	0	100	0
Asia	Enterobacter species with cloacae	Blood	Amoxycillin.clavulanate			Korea, South		1	0	0	1	0	0	0	100	0
Asia	Enterobacter species with cloacae	Blood	Meropenem			Korea, South		1	0	0	1	0	0	0	100	0
Asia	Enterobacter species with cloacae	Blood	Ceftriaxone				Hong Kong	1	0	0	0	1	0	0	0	100
Asia	Enterobacter species with cloacae	Urine	Ampicillin	Australia	China,Taiwan	Japan,Thailand		5	1	2	2	0	20	40	40	0
Asia	Enterobacter species with cloacae	Urine	Piperacillin.tazobactam	Australia	Japan,Thailand	China	Taiwan	5	1	2	1	1	20	40	20	20
Asia	Enterobacter species with cloacae	Urine	Amikacin	Taiwan	Australia,Thailand	China,Japan		5	1	2	2	0	20	40	40	0
Asia	Enterobacter species with cloacae	Urine	Levofloxacin		Japan	Australia,China,Thailand	Taiwan	5	0	1	3	1	0	20	60	20
Asia	Enterobacter species with cloacae	Urine	Cefepime	Japan	Thailand	Australia,China,Taiwan		5	1	1	3	0	20	20	60	0
Asia	Enterobacter species with cloacae	Urine	Tigecycline		Thailand	Australia,Taiwan	China,Japan	5	0	1	2	2	0	20	40	40
Asia	Enterobacter species with cloacae	Urine	Ceftazidime	Australia	Thailand	China	Japan,Taiwan	5	1	1	1	2	20	20	20	40
Asia	Enterobacter species with cloacae	Urine	Meropenem	Australia	China	Japan,Thailand	Taiwan	5	1	1	2	1	20	20	40	20
Asia	Enterobacter species with cloacae	Urine	Amoxycillin.clavulanate	Japan	Taiwan	Australia,China,Thailand		5	1	1	3	0	20	20	60	0
Asia	Enterobacter species with cloacae	Wound	Amoxycillin.clavulanate	Philippines,Thailand	Australia,China			4	2	2	0	0	50	50	0	0
Asia	Enterobacter species with cloacae	Wound	Meropenem	Australia	Philippines	China,Thailand		4	1	1	2	0	25	25	50	0
Asia	Enterobacter species with cloacae	Wound	Ceftazidime		Philippines	China,Thailand	Australia	4	0	1	2	1	0	25	50	25
Asia	Enterobacter species with cloacae	Wound	Tigecycline		Philippines	China,Thailand	Australia	4	0	1	2	1	0	25	50	25
Asia	Enterobacter species with cloacae	Wound	Cefepime	China	Thailand	Australia,Philippines		4	1	1	2	0	25	25	50	0
Asia	Enterobacter species with cloacae	Wound	Levofloxacin			Australia,China,Philippines	Thailand	4	0	0	3	1	0	0	75	25
Asia	Enterobacter species with cloacae	Wound	Amikacin		China	Australia,Philippines,Thailand		4	0	1	3	0	0	25	75	0
Asia	Enterobacter species with cloacae	Wound	Ampicillin			China,Thailand	Australia,Philippines	4	0	0	2	2	0	0	50	50
Asia	Enterobacter species with cloacae	Wound	Piperacillin.tazobactam	Thailand	Philippines	Australia,China		4	1	1	2	0	25	25	50	0
Asia	Enterobacter species with cloacae	Sputum	Tigecycline		China,Thailand	Korea, South	Japan,Philippines	5	0	2	1	2	0	40	20	40
Asia	Enterobacter species with cloacae	Sputum	Piperacillin.tazobactam	Philippines	Korea, South	China,Japan,Thailand		5	1	1	3	0	20	20	60	0
Asia	Enterobacter species with cloacae	Sputum	Amikacin		China,Japan,Korea, South	Philippines	Thailand	5	0	3	1	1	0	60	20	20
Asia	Enterobacter species with cloacae	Sputum	Ampicillin	Korea, South	Thailand	China,Japan,Philippines		5	1	1	3	0	20	20	60	0
Asia	Enterobacter species with cloacae	Sputum	Ceftazidime	Philippines	China	Japan,Thailand	Korea, South	5	1	1	2	1	20	20	40	20
Asia	Enterobacter species with cloacae	Sputum	Meropenem	Japan		China,Korea, South,Thailand	Philippines	5	1	0	3	1	20	0	60	20
Asia	Enterobacter species with cloacae	Sputum	Levofloxacin	Philippines	Korea, South,Thailand	China	Japan	5	1	2	1	1	20	40	20	20
Asia	Enterobacter species with cloacae	Sputum	Cefepime	Thailand	China,Philippines	Japan	Korea, South	5	1	2	1	1	20	40	20	20
Asia	Enterobacter species with cloacae	Sputum	Amoxycillin.clavulanate	China	Japan,Thailand		Korea, South,Philippines	5	1	2	0	2	20	40	0	40
Asia	Enterobacter cloacae	Blood	Ceftriaxone				Hong Kong	1	0	0	0	1	0	0	0	100
Asia	Enterobacter cloacae	Blood	Minocycline				Hong Kong	1	0	0	0	1	0	0	0	100
Asia	Enterobacter cloacae	Urine	Cefepime	Japan	China	Australia,Thailand		4	1	1	2	0	25	25	50	0
Asia	Enterobacter cloacae	Urine	Amoxycillin.clavulanate	Japan		Australia,Thailand	China	4	1	0	2	1	25	0	50	25
Asia	Enterobacter cloacae	Urine	Ceftazidime	Australia	Japan	China	Thailand	4	1	1	1	1	25	25	25	25
Asia	Enterobacter cloacae	Urine	Tigecycline	Australia		China,Thailand	Japan	4	1	0	2	1	25	0	50	25
Asia	Enterobacter cloacae	Urine	Meropenem			Australia,China,Japan,Thailand		4	0	0	4	0	0	0	100	0
Asia	Enterobacter cloacae	Urine	Levofloxacin	Australia,Japan	China,Thailand			4	2	2	0	0	50	50	0	0
Asia	Enterobacter cloacae	Urine	Ampicillin			Australia,China,Japan,Thailand		4	0	0	4	0	0	0	100	0
Asia	Enterobacter cloacae	Urine	Amikacin	Japan	Australia	Thailand	China	4	1	1	1	1	25	25	25	25
Asia	Enterobacter cloacae	Urine	Piperacillin.tazobactam	Australia	Thailand	China,Japan		4	1	1	2	0	25	25	50	0
Asia	Enterobacter cloacae	Wound	Piperacillin.tazobactam	China	Philippines		Australia,Thailand	4	1	1	0	2	25	25	0	50
Asia	Enterobacter cloacae	Wound	Amikacin			Australia,China,Philippines,Thailand		4	0	0	4	0	0	0	100	0
Asia	Enterobacter cloacae	Wound	Levofloxacin	Australia,Thailand	China,Philippines			4	2	2	0	0	50	50	0	0
Asia	Enterobacter cloacae	Wound	Ampicillin	Philippines	Thailand	China	Australia	4	1	1	1	1	25	25	25	25
Asia	Enterobacter cloacae	Wound	Meropenem	Australia	Philippines	China,Thailand		4	1	1	2	0	25	25	50	0
Asia	Enterobacter cloacae	Wound	Amoxycillin.clavulanate	Philippines	China	Thailand	Australia	4	1	1	1	1	25	25	25	25
Asia	Enterobacter cloacae	Wound	Tigecycline		Philippines,Thailand	Australia,China		4	0	2	2	0	0	50	50	0
Asia	Enterobacter cloacae	Wound	Ceftazidime	Australia	Philippines	Thailand	China	4	1	1	1	1	25	25	25	25
Asia	Enterobacter cloacae	Wound	Cefepime	Australia,China	Philippines,Thailand			4	2	2	0	0	50	50	0	0
Asia	Enterobacter cloacae	Sputum	Meropenem	Japan	Korea, South	China,Thailand	Philippines	5	1	1	2	1	20	20	40	20
Asia	Enterobacter cloacae	Sputum	Amoxycillin.clavulanate		China	Korea, South,Philippines	Japan,Thailand	5	0	1	2	2	0	20	40	40
Asia	Enterobacter cloacae	Sputum	Cefepime	Thailand	Korea, South,Philippines	Japan	China	5	1	2	1	1	20	40	20	20
Asia	Enterobacter cloacae	Sputum	Levofloxacin	Japan,Philippines	China,Korea, South,Thailand			5	2	3	0	0	40	60	0	0
Asia	Enterobacter cloacae	Sputum	Ceftazidime	Japan	China	Korea, South,Philippines,Thailand		5	1	1	3	0	20	20	60	0
Asia	Enterobacter cloacae	Sputum	Piperacillin.tazobactam	Philippines	China	Japan,Thailand	Korea, South	5	1	1	2	1	20	20	40	20
Asia	Enterobacter cloacae	Sputum	Amikacin		China,Korea, South	Philippines	Japan,Thailand	5	0	2	1	2	0	40	20	40
Asia	Enterobacter cloacae	Sputum	Ampicillin	Korea, South	Japan,Thailand	Philippines	China	5	1	2	1	1	20	40	20	20
Asia	Enterobacter cloacae	Sputum	Tigecycline		China,Korea, South	Japan,Philippines,Thailand		5	0	2	3	0	0	40	60	0
Asia	Klebsiella aerogenes	Urine	Piperacillin.tazobactam				Australia,Taiwan	2	0	0	0	2	0	0	0	100
Asia	Klebsiella aerogenes	Urine	Cefepime	Australia	Taiwan			2	1	1	0	0	50	50	0	0
Asia	Klebsiella aerogenes	Urine	Levofloxacin				Australia,Taiwan	2	0	0	0	2	0	0	0	100
Asia	Klebsiella aerogenes	Urine	Amoxycillin.clavulanate				Australia,Taiwan	2	0	0	0	2	0	0	0	100
Asia	Klebsiella aerogenes	Urine	Ampicillin				Australia,Taiwan	2	0	0	0	2	0	0	0	100
Asia	Klebsiella aerogenes	Urine	Ceftazidime			Australia,Taiwan		2	0	0	2	0	0	0	100	0
Asia	Klebsiella aerogenes	Urine	Amikacin		Taiwan	Australia		2	0	1	1	0	0	50	50	0
Asia	Klebsiella aerogenes	Urine	Meropenem			Taiwan	Australia	2	0	0	1	1	0	0	50	50
Asia	Klebsiella aerogenes	Sputum	Meropenem			China,Korea, South,Taiwan		3	0	0	3	0	0	0	100	0
Asia	Klebsiella aerogenes	Sputum	Amoxycillin.clavulanate		China		Korea, South,Taiwan	3	0	1	0	2	0	33.3333	0	66.6667
Asia	Klebsiella aerogenes	Sputum	Amikacin			China	Korea, South,Taiwan	3	0	0	1	2	0	0	33.3333	66.6667
Asia	Klebsiella aerogenes	Sputum	Ampicillin		Korea, South		China,Taiwan	3	0	1	0	2	0	33.3333	0	66.6667
Asia	Klebsiella aerogenes	Sputum	Ceftazidime		Taiwan		China,Korea, South	3	0	1	0	2	0	33.3333	0	66.6667
Asia	Klebsiella aerogenes	Sputum	Levofloxacin			China	Korea, South,Taiwan	3	0	0	1	2	0	0	33.3333	66.6667
Asia	Klebsiella aerogenes	Sputum	Cefepime		Korea, South		China,Taiwan	3	0	1	0	2	0	33.3333	0	66.6667
Asia	Klebsiella aerogenes	Sputum	Piperacillin.tazobactam			Taiwan	China,Korea, South	3	0	0	1	2	0	0	33.3333	66.6667
Asia	Klebsiella aerogenes	Sputum	Tigecycline		China,Korea, South	Taiwan		3	0	2	1	0	0	66.6667	33.3333	0
Europe	Escherichia coli	Blood	Cefepime	Netherlands,Switzerland	Hungary,Portugal	Greece	Belgium,Croatia,Czech Republic,Denmark,France,Germany,Ireland,Italy,Poland,Spain,United Kingdom	16	2	2	1	11	12.5	12.5	6.25	68.75
Europe	Escherichia coli	Blood	Piperacillin.tazobactam	Poland,United Kingdom	Spain	Belgium,France,Italy,Portugal,Switzerland	Croatia,Czech Republic,Denmark,Germany,Greece,Hungary,Ireland,Netherlands	16	2	1	5	8	12.5	6.25	31.25	50
Europe	Escherichia coli	Blood	Meropenem	Switzerland	Denmark	Belgium,Czech Republic,France,Germany,Greece,Hungary,Ireland,Netherlands	Croatia,Italy,Poland,Portugal,Spain,United Kingdom	16	1	1	8	6	6.25	6.25	50	37.5
Europe	Escherichia coli	Blood	Tigecycline		France,Hungary,Ireland,Italy,United Kingdom	Belgium,Greece,Netherlands,Portugal,Spain	Croatia,Czech Republic,Denmark,Germany,Poland,Switzerland	16	0	5	5	6	0	31.25	31.25	37.5
Europe	Escherichia coli	Blood	Ceftazidime	Belgium,Denmark,Netherlands,Switzerland	Croatia,Greece,Poland,Portugal	Czech Republic,Germany,United Kingdom	France,Hungary,Ireland,Italy,Spain	16	4	4	3	5	25	25	18.75	31.25
Europe	Escherichia coli	Blood	Amoxycillin.clavulanate	Belgium,United Kingdom	Croatia,Ireland	Italy,Switzerland	Czech Republic,Denmark,France,Germany,Greece,Hungary,Netherlands,Poland,Portugal,Spain	16	2	2	2	10	12.5	12.5	12.5	62.5
Europe	Escherichia coli	Blood	Levofloxacin	Czech Republic,Denmark,Ireland,Switzerland	Croatia,Germany,Portugal	Greece,Hungary,Italy,Netherlands,Poland,Spain,United Kingdom	Belgium,France	16	4	3	7	2	25	18.75	43.75	12.5
Europe	Escherichia coli	Blood	Amikacin	Belgium,Greece	Czech Republic,Hungary	Croatia,Denmark,Germany,Italy,Poland,Switzerland,United Kingdom	France,Ireland,Netherlands,Portugal,Spain	16	2	2	7	5	12.5	12.5	43.75	31.25
Europe	Escherichia coli	Blood	Ceftriaxone				Belgium,Croatia,France,Germany,Greece,Ireland,Italy,Netherlands,Portugal,Spain,Switzerland,United Kingdom	12	0	0	0	12	0	0	0	100
Europe	Escherichia coli	Blood	Ampicillin	Germany,Greece,Switzerland	Croatia,France,Ireland	Czech Republic,Denmark,Netherlands,Spain	Belgium,Hungary,Italy,Poland,Portugal,United Kingdom	16	3	3	4	6	18.75	18.75	25	37.5
Europe	Escherichia coli	Urine	Imipenem	Poland,Portugal,Romania,Spain	Belgium,France,Germany,Italy	Greece	Hungary	10	4	4	1	1	40	40	10	10
Europe	Escherichia coli	Urine	Meropenem		Belgium,France,Greece	Germany,Hungary,Italy,Portugal,Romania	Croatia,Poland,Spain	11	0	3	5	3	0	27.2727	45.4545	27.2727
Europe	Escherichia coli	Urine	Cefepime	Greece,Italy	France,Poland,Portugal	Croatia,Germany	Belgium,Hungary,Romania,Spain	11	2	3	2	4	18.1818	27.2727	18.1818	36.3636
Europe	Escherichia coli	Urine	Piperacillin.tazobactam	Greece,Poland	Belgium,Romania	Croatia,France,Germany,Hungary,Italy,Portugal	Spain	11	2	2	6	1	18.1818	18.1818	54.5455	9.09091
Europe	Escherichia coli	Urine	Amoxycillin.clavulanate	Greece,Poland	Belgium,France,Spain	Croatia,Hungary,Portugal	Germany,Italy,Romania	11	2	3	3	3	18.1818	27.2727	27.2727	27.2727
Europe	Escherichia coli	Urine	Tigecycline		Spain	Belgium,Croatia,France,Germany,Greece,Hungary,Italy,Poland,Romania	Portugal	11	0	1	9	1	0	9.09091	81.8182	9.09091
Europe	Escherichia coli	Urine	Ceftazidime	Italy	Croatia,France,Portugal	Germany	Belgium,Greece,Hungary,Poland,Romania,Spain	11	1	3	1	6	9.09091	27.2727	9.09091	54.5455
Europe	Escherichia coli	Urine	Amikacin	Portugal,Spain	Belgium,Poland,Romania	France,Greece,Hungary	Croatia,Germany,Italy	11	2	3	3	3	18.1818	27.2727	27.2727	27.2727
Europe	Escherichia coli	Urine	Ampicillin	Hungary	France,Portugal	Belgium,Greece	Croatia,Germany,Italy,Poland,Romania,Spain	11	1	2	2	6	9.09091	18.1818	18.1818	54.5455
Europe	Escherichia coli	Urine	Levofloxacin	Germany	Croatia	Greece,Italy,Poland,Portugal,Romania	Belgium,France,Hungary,Spain	11	1	1	5	4	9.09091	9.09091	45.4545	36.3636
Europe	Escherichia coli	Wound	Levofloxacin	Belgium,Portugal	France,Germany	Czech Republic,Greece,Italy,Netherlands,Poland	Spain,United Kingdom	11	2	2	5	2	18.1818	18.1818	45.4545	18.1818
Europe	Escherichia coli	Wound	Amikacin	Czech Republic,United Kingdom	France,Spain	Germany,Greece,Poland	Belgium,Italy,Netherlands,Portugal	11	2	2	3	4	18.1818	18.1818	27.2727	36.3636
Europe	Escherichia coli	Wound	Ampicillin	Poland,Portugal	Czech Republic,Greece,Italy	Belgium,France,Germany	Netherlands,Spain,United Kingdom	11	2	3	3	3	18.1818	27.2727	27.2727	27.2727
Europe	Escherichia coli	Wound	Ceftazidime	Belgium,Germany	Netherlands,United Kingdom	Czech Republic,France,Italy,Portugal	Greece,Poland,Spain	11	2	2	4	3	18.1818	18.1818	36.3636	27.2727
Europe	Escherichia coli	Wound	Tigecycline			Belgium,Greece,United Kingdom	Czech Republic,France,Germany,Italy,Netherlands,Poland,Portugal,Spain	11	0	0	3	8	0	0	27.2727	72.7273
Europe	Escherichia coli	Wound	Amoxycillin.clavulanate	Belgium,Greece,Spain	United Kingdom	Germany,Italy,Portugal	Czech Republic,France,Netherlands,Poland	11	3	1	3	4	27.2727	9.09091	27.2727	36.3636
Europe	Escherichia coli	Wound	Cefepime	Portugal	United Kingdom	Belgium,France,Germany,Italy,Netherlands,Spain	Czech Republic,Greece,Poland	11	1	1	6	3	9.09091	9.09091	54.5455	27.2727
Europe	Escherichia coli	Wound	Piperacillin.tazobactam	Netherlands,Poland,Spain	Belgium,France,Italy,United Kingdom	Czech Republic,Germany,Greece	Portugal	11	3	4	3	1	27.2727	36.3636	27.2727	9.09091
Europe	Escherichia coli	Wound	Imipenem		Belgium,Czech Republic,Spain,United Kingdom	Italy,Netherlands,Poland	France,Germany,Greece,Portugal	11	0	4	3	4	0	36.3636	27.2727	36.3636
Europe	Escherichia coli	Wound	Meropenem		Greece,Netherlands	Belgium,Czech Republic,Italy,Spain,United Kingdom	France,Germany,Poland,Portugal	11	0	2	5	4	0	18.1818	45.4545	36.3636
Europe	Escherichia coli	Sputum	Cefepime	France,United Kingdom	Czech Republic,Italy,Poland	Portugal,Spain	Belgium,Germany	9	2	3	2	2	22.2222	33.3333	22.2222	22.2222
Europe	Escherichia coli	Sputum	Meropenem		Germany,Spain	Czech Republic,France,Italy,Portugal	Belgium,Poland,United Kingdom	9	0	2	4	3	0	22.2222	44.4444	33.3333
Europe	Escherichia coli	Sputum	Amoxycillin.clavulanate		Spain	Belgium,Germany,Portugal	Czech Republic,France,Italy,Poland,United Kingdom	9	0	1	3	5	0	11.1111	33.3333	55.5556
Europe	Escherichia coli	Sputum	Imipenem		Czech Republic	Germany,Italy,Poland,Portugal,Spain	Belgium,France,United Kingdom	9	0	1	5	3	0	11.1111	55.5556	33.3333
Europe	Escherichia coli	Sputum	Ampicillin	Portugal	Czech Republic	Belgium,France,Poland,Spain,United Kingdom	Germany,Italy	9	1	1	5	2	11.1111	11.1111	55.5556	22.2222
Europe	Escherichia coli	Sputum	Tigecycline		Portugal	Czech Republic,France,Italy,Poland,Spain,United Kingdom	Belgium,Germany	9	0	1	6	2	0	11.1111	66.6667	22.2222
Europe	Escherichia coli	Sputum	Amikacin		Belgium,Italy,United Kingdom	Czech Republic	France,Germany,Poland,Portugal,Spain	9	0	3	1	5	0	33.3333	11.1111	55.5556
Europe	Escherichia coli	Sputum	Ceftazidime	France,Germany	Czech Republic,Italy,Portugal	Spain,United Kingdom	Belgium,Poland	9	2	3	2	2	22.2222	33.3333	22.2222	22.2222
Europe	Escherichia coli	Sputum	Piperacillin.tazobactam	United Kingdom	France	Belgium,Czech Republic,Portugal	Germany,Italy,Poland,Spain	9	1	1	3	4	11.1111	11.1111	33.3333	44.4444
Europe	Escherichia coli	Sputum	Levofloxacin	Poland	Czech Republic,Portugal	Belgium,France,Italy,Spain	Germany,United Kingdom	9	1	2	4	2	11.1111	22.2222	44.4444	22.2222
Europe	Klebsiella pneumoniae	Blood	Amikacin	France,Portugal,Spain,Switzerland	Croatia,Italy,Poland	Belgium,Czech Republic,Denmark,Greece,Ireland	Germany,Hungary,Netherlands,United Kingdom	16	4	3	5	4	25	18.75	31.25	25
Europe	Klebsiella pneumoniae	Blood	Ceftazidime	Germany,Netherlands,Spain,Switzerland	Croatia,Czech Republic,France	Belgium,Greece,Hungary,Ireland,Poland,Portugal	Denmark,Italy,United Kingdom	16	4	3	6	3	25	18.75	37.5	18.75
Europe	Klebsiella pneumoniae	Blood	Tigecycline	Hungary	Greece,Portugal	Belgium,Croatia,Czech Republic,Denmark,Ireland,Netherlands,Poland	France,Germany,Italy,Spain,Switzerland,United Kingdom	16	1	2	7	6	6.25	12.5	43.75	37.5
Europe	Klebsiella pneumoniae	Blood	Levofloxacin	United Kingdom	Portugal	Croatia,Germany,Hungary,Netherlands	Belgium,Czech Republic,Denmark,France,Greece,Ireland,Italy,Poland,Spain,Switzerland	16	1	1	4	10	6.25	6.25	25	62.5
Europe	Klebsiella pneumoniae	Blood	Amoxycillin.clavulanate	Germany,Ireland,United Kingdom	Croatia,Poland,Portugal	Belgium,Czech Republic,Denmark,Greece,Spain,Switzerland	France,Hungary,Italy,Netherlands	16	3	3	6	4	18.75	18.75	37.5	25
Europe	Klebsiella pneumoniae	Blood	Cefepime	Netherlands,United Kingdom	Czech Republic,France	Belgium,Croatia,Germany,Hungary,Ireland,Poland,Portugal,Switzerland	Denmark,Greece,Italy,Spain	16	2	2	8	4	12.5	12.5	50	25
Europe	Klebsiella pneumoniae	Blood	Piperacillin.tazobactam	Germany,Ireland,Switzerland	Czech Republic,Poland,Portugal	Croatia,Denmark,Netherlands,Spain	Belgium,France,Greece,Hungary,Italy,United Kingdom	16	3	3	4	6	18.75	18.75	25	37.5
Europe	Klebsiella pneumoniae	Blood	Ampicillin	Ireland,Netherlands	Croatia,Czech Republic,France,Italy	Belgium,Denmark,Germany,Poland	Greece,Hungary,Portugal,Spain,Switzerland,United Kingdom	16	2	4	4	6	12.5	25	25	37.5
Europe	Klebsiella pneumoniae	Blood	Meropenem	Belgium,Switzerland	Croatia,Portugal	France,Poland,United Kingdom	Czech Republic,Denmark,Germany,Greece,Hungary,Ireland,Italy,Netherlands,Spain	16	2	2	3	9	12.5	12.5	18.75	56.25
Europe	Klebsiella pneumoniae	Urine	Amikacin	Germany,Ireland,Switzerland	Croatia,Greece,Hungary,Italy,Portugal	France,Netherlands,Poland	Belgium,Czech Republic,Spain,United Kingdom	15	3	5	3	4	20	33.3333	20	26.6667
Europe	Klebsiella pneumoniae	Urine	Levofloxacin	Belgium,Ireland	Croatia,Czech Republic	France,Greece,Hungary,Italy,Netherlands,Poland,Portugal,Switzerland,United Kingdom	Germany,Spain	15	2	2	9	2	13.3333	13.3333	60	13.3333
Europe	Klebsiella pneumoniae	Urine	Amoxycillin.clavulanate	Belgium,United Kingdom	Croatia,Czech Republic,Greece	France,Germany,Hungary	Ireland,Italy,Netherlands,Poland,Portugal,Spain,Switzerland	15	2	3	3	7	13.3333	20	20	46.6667
Europe	Klebsiella pneumoniae	Urine	Ceftazidime	Switzerland	Croatia,France,Greece,Italy	Belgium,Ireland,Netherlands,Spain,United Kingdom	Czech Republic,Germany,Hungary,Poland,Portugal	15	1	4	5	5	6.66667	26.6667	33.3333	33.3333
Europe	Klebsiella pneumoniae	Urine	Tigecycline	Czech Republic,Hungary	Italy,Spain,Switzerland,United Kingdom	Belgium,Croatia,Ireland,Netherlands,Poland	France,Germany,Greece,Portugal	15	2	4	5	4	13.3333	26.6667	33.3333	26.6667
Europe	Klebsiella pneumoniae	Urine	Ampicillin	Ireland	Greece,Hungary,Spain	Belgium,Czech Republic,France,Germany,Italy,Netherlands,United Kingdom	Croatia,Poland,Portugal,Switzerland	15	1	3	7	4	6.66667	20	46.6667	26.6667
Europe	Klebsiella pneumoniae	Urine	Imipenem	Spain,United Kingdom	Czech Republic,Greece,Hungary	France,Germany	Belgium,Italy,Netherlands,Poland,Portugal	12	2	3	2	5	16.6667	25	16.6667	41.6667
Europe	Klebsiella pneumoniae	Urine	Cefepime	United Kingdom	Croatia,Greece,Italy,Spain	Belgium,Ireland,Netherlands	Czech Republic,France,Germany,Hungary,Poland,Portugal,Switzerland	15	1	4	3	7	6.66667	26.6667	20	46.6667
Europe	Klebsiella pneumoniae	Urine	Piperacillin.tazobactam	Belgium,Ireland,Switzerland	Croatia,Greece,Hungary	Italy,Netherlands,Portugal,Spain	Czech Republic,France,Germany,Poland,United Kingdom	15	3	3	4	5	20	20	26.6667	33.3333
Europe	Klebsiella pneumoniae	Urine	Meropenem	Germany,Spain	Croatia,Greece,Hungary	Czech Republic,Ireland,Netherlands	Belgium,France,Italy,Poland,Portugal,Switzerland,United Kingdom	15	2	3	3	7	13.3333	20	20	46.6667
Europe	Klebsiella pneumoniae	Wound	Ceftaroline	Belgium,France,Spain	Czech Republic,Greece,Portugal	Italy,Netherlands	Germany,Poland	10	3	3	2	2	30	30	20	20
Europe	Klebsiella pneumoniae	Wound	Meropenem	France	Greece,Portugal	Belgium,Germany,Netherlands,Spain	Czech Republic,Italy,Poland	10	1	2	4	3	10	20	40	30
Europe	Klebsiella pneumoniae	Wound	Cefepime	France	Greece,Portugal	Belgium,Czech Republic,Germany,Spain	Italy,Netherlands,Poland	10	1	2	4	3	10	20	40	30
Europe	Klebsiella pneumoniae	Wound	Piperacillin.tazobactam	Belgium,Spain	Portugal	Czech Republic,France,Greece,Poland	Germany,Italy,Netherlands	10	2	1	4	3	20	10	40	30
Europe	Klebsiella pneumoniae	Wound	Ceftazidime.avibactam	Portugal	Italy,Spain	Belgium,Czech Republic,France,Germany,Greece,Netherlands	Poland	10	1	2	6	1	10	20	60	10
Europe	Klebsiella pneumoniae	Wound	Ampicillin	Netherlands,Spain	Belgium,Italy	Czech Republic,Portugal	France,Germany,Greece,Poland	10	2	2	2	4	20	20	20	40
Europe	Klebsiella pneumoniae	Wound	Imipenem	Belgium,France	Greece,Portugal	Germany,Netherlands,Spain	Czech Republic,Italy,Poland	10	2	2	3	3	20	20	30	30
Europe	Klebsiella pneumoniae	Wound	Tigecycline		Spain	Greece	Belgium,Czech Republic,France,Germany,Italy,Netherlands,Poland,Portugal	10	0	1	1	8	0	10	10	80
Europe	Klebsiella pneumoniae	Wound	Ceftazidime	France,Germany	Czech Republic,Greece,Portugal	Belgium,Spain	Italy,Netherlands,Poland	10	2	3	2	3	20	30	20	30
Europe	Klebsiella pneumoniae	Wound	Aztreonam	France,Netherlands	Czech Republic,Greece,Portugal	Belgium,Germany,Italy,Spain	Poland	10	2	3	4	1	20	30	40	10
Europe	Klebsiella pneumoniae	Wound	Levofloxacin	Belgium,Czech Republic	Greece,Portugal	France,Germany,Poland	Italy,Netherlands,Spain	10	2	2	3	3	20	20	30	30
Europe	Klebsiella pneumoniae	Wound	Amoxycillin.clavulanate	Czech Republic	Greece	France,Poland	Belgium,Germany,Italy,Netherlands,Portugal,Spain	10	1	1	2	6	10	10	20	60
Europe	Klebsiella pneumoniae	Wound	Amikacin	Belgium,France,Netherlands	Czech Republic,Greece,Poland	Germany,Portugal	Italy,Spain	10	3	3	2	2	30	30	20	20
Europe	Klebsiella pneumoniae	Sputum	Meropenem	Belgium,Ireland,Netherlands	France,Portugal,Romania	Czech Republic,Germany,Greece,Italy,Spain,United Kingdom		12	3	3	6	0	25	25	50	0
Europe	Klebsiella pneumoniae	Sputum	Amoxycillin.clavulanate	Czech Republic,United Kingdom	Belgium,Romania	France,Greece,Ireland,Italy,Netherlands,Portugal	Germany,Spain	12	2	2	6	2	16.6667	16.6667	50	16.6667
Europe	Klebsiella pneumoniae	Sputum	Tigecycline		Belgium,France,Netherlands,Portugal,Romania	Germany,Ireland,Spain	Czech Republic,Greece,Italy,United Kingdom	12	0	5	3	4	0	41.6667	25	33.3333
Europe	Klebsiella pneumoniae	Sputum	Amikacin	Ireland,Netherlands,Spain	Czech Republic,Italy,Romania	France,Germany,Greece,Portugal,United Kingdom	Belgium	12	3	3	5	1	25	25	41.6667	8.33333
Europe	Klebsiella pneumoniae	Sputum	Aztreonam	Belgium	Czech Republic,France	Germany,Greece,Italy,Netherlands,Spain,United Kingdom	Portugal,Romania	11	1	2	6	2	9.09091	18.1818	54.5455	18.1818
Europe	Klebsiella pneumoniae	Sputum	Ceftazidime	United Kingdom	Czech Republic,France,Italy	Belgium,Germany,Greece,Ireland,Netherlands	Portugal,Romania,Spain	12	1	3	5	3	8.33333	25	41.6667	25
Europe	Klebsiella pneumoniae	Sputum	Piperacillin.tazobactam	Netherlands	Ireland,Italy	Belgium,Czech Republic,France,Germany,Greece,United Kingdom	Portugal,Romania,Spain	12	1	2	6	3	8.33333	16.6667	50	25
Europe	Klebsiella pneumoniae	Sputum	Levofloxacin	Belgium,Netherlands	Greece,Italy,Romania	Czech Republic,France,Ireland,United Kingdom	Germany,Portugal,Spain	12	2	3	4	3	16.6667	25	33.3333	25
Europe	Klebsiella pneumoniae	Sputum	Ampicillin	Czech Republic	Greece,United Kingdom	Belgium,Romania,Spain	France,Germany,Ireland,Italy,Netherlands,Portugal	12	1	2	3	6	8.33333	16.6667	25	50
Europe	Klebsiella pneumoniae	Sputum	Ceftaroline	United Kingdom	Belgium,Greece,Italy	Czech Republic,France,Germany,Netherlands	Portugal,Romania,Spain	11	1	3	4	3	9.09091	27.2727	36.3636	27.2727
Europe	Klebsiella pneumoniae	Sputum	Cefepime	Belgium,Ireland	Czech Republic,Italy,Romania	France,Germany,Greece,Netherlands,United Kingdom	Portugal,Spain	12	2	3	5	2	16.6667	25	41.6667	16.6667
Europe	Klebsiella pneumoniae	Sputum	Imipenem	Belgium,Netherlands	France,Romania	Germany,Greece,Italy,Portugal,Spain,United Kingdom	Czech Republic	11	2	2	6	1	18.1818	18.1818	54.5455	9.09091
Europe	Klebsiella pneumoniae	Sputum	Ceftazidime.avibactam		Italy,Romania,United Kingdom	Czech Republic,France,Netherlands,Portugal	Belgium,Germany,Greece,Spain	11	0	3	4	4	0	27.2727	36.3636	36.3636
Europe	Pseudomonas aeruginosa	Blood	Piperacillin.tazobactam	Denmark,United Kingdom	Croatia	France,Germany,Greece,Hungary,Italy	Belgium,Ireland,Poland,Portugal,Spain	13	2	1	5	5	15.3846	7.69231	38.4615	38.4615
Europe	Pseudomonas aeruginosa	Blood	Cefepime	Ireland	Croatia,Italy	Belgium,France,Spain,United Kingdom	Denmark,Germany,Greece,Hungary,Poland,Portugal	13	1	2	4	6	7.69231	15.3846	30.7692	46.1538
Europe	Pseudomonas aeruginosa	Blood	Imipenem	France	Belgium	Germany,Greece,Spain	Denmark,Hungary,Poland,United Kingdom	9	1	1	3	4	11.1111	11.1111	33.3333	44.4444
Europe	Pseudomonas aeruginosa	Blood	Ceftazidime	Germany	Croatia,Italy	Belgium,Denmark,Greece,Hungary,United Kingdom	France,Ireland,Poland,Portugal,Spain	13	1	2	5	5	7.69231	15.3846	38.4615	38.4615
Europe	Pseudomonas aeruginosa	Blood	Meropenem			Denmark,Germany,Greece,Ireland,Italy,Spain,United Kingdom	Belgium,Croatia,France,Hungary,Poland,Portugal	13	0	0	7	6	0	0	53.8462	46.1538
Europe	Pseudomonas aeruginosa	Blood	Amikacin	Ireland		Belgium,Germany,Greece,Italy	Croatia,Denmark,France,Hungary,Poland,Portugal,Spain,United Kingdom	13	1	0	4	8	7.69231	0	30.7692	61.5385
Europe	Pseudomonas aeruginosa	Blood	Levofloxacin	United Kingdom	Germany,Spain	Croatia,Denmark,Greece,Hungary	Belgium,France,Ireland,Italy,Poland,Portugal	13	1	2	4	6	7.69231	15.3846	30.7692	46.1538
Europe	Pseudomonas aeruginosa	Urine	Aztreonam	Czech Republic,Germany	Italy	France,Hungary,Portugal,Spain	Belgium,Greece,Netherlands,Poland	11	2	1	4	4	18.1818	9.09091	36.3636	36.3636
Europe	Pseudomonas aeruginosa	Urine	Ceftazidime.avibactam	France,Italy	Belgium,Hungary,Portugal	Czech Republic,Germany,Greece,Netherlands,Poland	Spain	11	2	3	5	1	18.1818	27.2727	45.4545	9.09091
Europe	Pseudomonas aeruginosa	Urine	Imipenem		Poland	Belgium,Czech Republic,Germany,Hungary,Spain	France,Greece,Italy,Netherlands,Portugal	11	0	1	5	5	0	9.09091	45.4545	45.4545
Europe	Pseudomonas aeruginosa	Urine	Ceftazidime	France,Spain	Italy,Portugal	Croatia,Germany,Greece,Hungary,Netherlands	Belgium,Czech Republic,Poland	12	2	2	5	3	16.6667	16.6667	41.6667	25
Europe	Pseudomonas aeruginosa	Urine	Piperacillin.tazobactam	Germany	Portugal	Belgium,France,Greece,Hungary,Netherlands,Spain	Croatia,Czech Republic,Italy,Poland	12	1	1	6	4	8.33333	8.33333	50	33.3333
Europe	Pseudomonas aeruginosa	Urine	Cefepime	Italy,Netherlands	Hungary,Spain	Czech Republic,Germany,Greece	Belgium,Croatia,France,Poland,Portugal	12	2	2	3	5	16.6667	16.6667	25	41.6667
Europe	Pseudomonas aeruginosa	Urine	Meropenem		Croatia	Belgium,France,Germany,Greece,Hungary,Netherlands,Poland,Spain	Czech Republic,Italy,Portugal	12	0	1	8	3	0	8.33333	66.6667	25
Europe	Pseudomonas aeruginosa	Urine	Amikacin	France	Czech Republic	Belgium,Germany,Greece,Netherlands,Poland,Portugal	Croatia,Hungary,Italy,Spain	12	1	1	6	4	8.33333	8.33333	50	33.3333
Europe	Pseudomonas aeruginosa	Urine	Levofloxacin	Italy	Belgium,Portugal	Czech Republic,France,Germany,Hungary,Netherlands,Poland,Spain	Croatia,Greece	12	1	2	7	2	8.33333	16.6667	58.3333	16.6667
Europe	Pseudomonas aeruginosa	Urine	Colistin		Belgium,France,Italy,Spain	Czech Republic,Greece	Germany,Hungary,Netherlands,Poland,Portugal	11	0	4	2	5	0	36.3636	18.1818	45.4545
Europe	Pseudomonas aeruginosa	Wound	Amikacin	Poland,Switzerland	Croatia	Czech Republic,Hungary,Italy,Netherlands,United Kingdom	Belgium,France,Germany,Portugal,Spain	13	2	1	5	5	15.3846	7.69231	38.4615	38.4615
Europe	Pseudomonas aeruginosa	Wound	Levofloxacin	France,Germany,Poland	Belgium,Czech Republic,Portugal	Croatia,Italy,Netherlands,Spain,Switzerland,United Kingdom	Hungary	13	3	3	6	1	23.0769	23.0769	46.1538	7.69231
Europe	Pseudomonas aeruginosa	Wound	Meropenem	United Kingdom	Poland,Portugal	Croatia,Czech Republic,France,Italy,Netherlands,Spain,Switzerland	Belgium,Germany,Hungary	13	1	2	7	3	7.69231	15.3846	53.8462	23.0769
Europe	Pseudomonas aeruginosa	Wound	Piperacillin.tazobactam	Belgium,Hungary,United Kingdom	Croatia,France,Portugal	Czech Republic,Germany,Italy,Netherlands,Spain	Poland,Switzerland	13	3	3	5	2	23.0769	23.0769	38.4615	15.3846
Europe	Pseudomonas aeruginosa	Wound	Cefepime	Belgium,United Kingdom	Croatia,Germany	Czech Republic,Hungary,Italy,Poland,Portugal,Spain,Switzerland	France,Netherlands	13	2	2	7	2	15.3846	15.3846	53.8462	15.3846
Europe	Pseudomonas aeruginosa	Wound	Ceftazidime.avibactam	Belgium,Italy,Spain	Czech Republic,Hungary	Netherlands,Poland,United Kingdom	France,Germany,Portugal	11	3	2	3	3	27.2727	18.1818	27.2727	27.2727
Europe	Pseudomonas aeruginosa	Wound	Imipenem	Belgium,United Kingdom	Czech Republic,Portugal	Germany,Italy,Netherlands,Spain	France,Hungary,Poland	11	2	2	4	3	18.1818	18.1818	36.3636	27.2727
Europe	Pseudomonas aeruginosa	Wound	Ceftazidime	Belgium,Hungary	Croatia,France,Germany,Spain	Czech Republic,Switzerland,United Kingdom	Italy,Netherlands,Poland,Portugal	13	2	4	3	4	15.3846	30.7692	23.0769	30.7692
Europe	Pseudomonas aeruginosa	Wound	Aztreonam	Belgium,Hungary	France,Portugal,Spain	Czech Republic,Germany,Italy,Netherlands,United Kingdom	Poland	11	2	3	5	1	18.1818	27.2727	45.4545	9.09091
Europe	Pseudomonas aeruginosa	Sputum	Amikacin	Ireland,Switzerland,United Kingdom	Belgium,Denmark,Italy	Czech Republic,Poland,Portugal	Croatia,France,Germany,Greece,Hungary,Netherlands,Spain	16	3	3	3	7	18.75	18.75	18.75	43.75
Europe	Pseudomonas aeruginosa	Sputum	Ceftazidime.avibactam	France	Czech Republic,Hungary,Portugal	Belgium,Denmark,Germany,Netherlands,Poland,Spain	Greece,Italy,United Kingdom	13	1	3	6	3	7.69231	23.0769	46.1538	23.0769
Europe	Pseudomonas aeruginosa	Sputum	Cefepime	Belgium,France,Italy	Croatia,Czech Republic,Denmark,Ireland,Portugal	Hungary,Netherlands,Poland	Germany,Greece,Spain,Switzerland,United Kingdom	16	3	5	3	5	18.75	31.25	18.75	31.25
Europe	Pseudomonas aeruginosa	Sputum	Aztreonam	Hungary	Czech Republic,Portugal,Spain	France,Netherlands,United Kingdom	Belgium,Denmark,Germany,Greece,Italy,Poland	13	1	3	3	6	7.69231	23.0769	23.0769	46.1538
Europe	Pseudomonas aeruginosa	Sputum	Imipenem	Netherlands,United Kingdom	Czech Republic,Italy,Spain	Belgium,Denmark,Portugal	France,Germany,Greece,Hungary,Poland	13	2	3	3	5	15.3846	23.0769	23.0769	38.4615
Europe	Pseudomonas aeruginosa	Sputum	Levofloxacin	Ireland	Portugal	Croatia,Czech Republic,Denmark,Germany,Spain,United Kingdom	Belgium,France,Greece,Hungary,Italy,Netherlands,Poland,Switzerland	16	1	1	6	8	6.25	6.25	37.5	50
Europe	Pseudomonas aeruginosa	Sputum	Piperacillin.tazobactam	Belgium,Spain,Switzerland	Czech Republic,Denmark,Italy,Portugal	Croatia,France,Hungary,Netherlands,Poland,United Kingdom	Germany,Greece,Ireland	16	3	4	6	3	18.75	25	37.5	18.75
Europe	Pseudomonas aeruginosa	Sputum	Colistin		Belgium,Czech Republic,Italy,Poland,Spain	France,Portugal	Denmark,Germany,Greece,Hungary,Netherlands,United Kingdom	13	0	5	2	6	0	38.4615	15.3846	46.1538
Europe	Pseudomonas aeruginosa	Sputum	Meropenem	Denmark	Czech Republic,Spain	Belgium,Croatia,France,Netherlands,Portugal,Switzerland,United Kingdom	Germany,Greece,Hungary,Ireland,Italy,Poland	16	1	2	7	6	6.25	12.5	43.75	37.5
Europe	Pseudomonas aeruginosa	Sputum	Ceftazidime	Denmark,France,Spain	Czech Republic,Hungary,Ireland,Portugal	Netherlands,Poland,Switzerland,United Kingdom	Belgium,Croatia,Germany,Greece,Italy	16	3	4	4	5	18.75	25	25	31.25
Europe	Acinetobacter baumannii	Blood	Levofloxacin	Belgium,Portugal,United Kingdom	France,Poland	Croatia,Czech Republic,Germany,Greece,Italy	Spain	11	3	2	5	1	27.2727	18.1818	45.4545	9.09091
Europe	Acinetobacter baumannii	Blood	Amikacin	Germany,Portugal,United Kingdom	Italy,Poland	Belgium,Croatia,Czech Republic,Greece	France,Spain	11	3	2	4	2	27.2727	18.1818	36.3636	18.1818
Europe	Acinetobacter baumannii	Blood	Meropenem	Portugal,United Kingdom		Belgium,Croatia,Czech Republic,Greece,Poland	France,Germany,Italy,Spain	11	2	0	5	4	18.1818	0	45.4545	36.3636
Europe	Acinetobacter baumannii	Blood	Ceftazidime	Belgium,Portugal,United Kingdom	Italy,Poland	Croatia,Greece,Spain	Czech Republic,France,Germany	11	3	2	3	3	27.2727	18.1818	27.2727	27.2727
Europe	Acinetobacter baumannii	Blood	Piperacillin.tazobactam	Belgium,Portugal		Croatia,Germany,Greece,Italy,Poland,United Kingdom	Czech Republic,France,Spain	11	2	0	6	3	18.1818	0	54.5455	27.2727
Europe	Acinetobacter baumannii	Blood	Cefepime	Belgium,Czech Republic,Portugal	Greece,Italy,Poland	Croatia,Spain,United Kingdom	France,Germany	11	3	3	3	2	27.2727	27.2727	27.2727	18.1818
Europe	Acinetobacter baumannii	Urine	Levofloxacin	Belgium		Italy,Portugal	France,Germany,Spain	6	1	0	2	3	16.6667	0	33.3333	50
Europe	Acinetobacter baumannii	Urine	Amikacin	Portugal		Italy	Belgium,France,Germany,Spain	6	1	0	1	4	16.6667	0	16.6667	66.6667
Europe	Acinetobacter baumannii	Urine	Piperacillin.tazobactam	Belgium		Italy,Portugal	France,Germany,Spain	6	1	0	2	3	16.6667	0	33.3333	50
Europe	Acinetobacter baumannii	Urine	Cefepime	Belgium	Italy	France,Portugal	Germany,Spain	6	1	1	2	2	16.6667	16.6667	33.3333	33.3333
Europe	Acinetobacter baumannii	Urine	Meropenem	Belgium		Italy,Portugal	France,Germany,Spain	6	1	0	2	3	16.6667	0	33.3333	50
Europe	Acinetobacter baumannii	Urine	Ceftazidime	Belgium	Italy	France,Portugal	Germany,Spain	6	1	1	2	2	16.6667	16.6667	33.3333	33.3333
Europe	Acinetobacter baumannii	Wound	Meropenem			France,Germany,Hungary,Spain	Czech Republic,Italy	6	0	0	4	2	0	0	66.6667	33.3333
Europe	Acinetobacter baumannii	Wound	Ceftazidime	Spain	Czech Republic	France,Germany,Hungary,Italy		6	1	1	4	0	16.6667	16.6667	66.6667	0
Europe	Acinetobacter baumannii	Wound	Cefepime			Czech Republic,Hungary	France,Germany,Italy,Spain	6	0	0	2	4	0	0	33.3333	66.6667
Europe	Acinetobacter baumannii	Wound	Piperacillin.tazobactam			Czech Republic,Germany,Hungary,Spain	France,Italy	6	0	0	4	2	0	0	66.6667	33.3333
Europe	Acinetobacter baumannii	Wound	Levofloxacin			France,Germany,Hungary,Italy	Czech Republic,Spain	6	0	0	4	2	0	0	66.6667	33.3333
Europe	Acinetobacter baumannii	Wound	Amikacin	Spain	Czech Republic,Hungary	France	Germany,Italy	6	1	2	1	2	16.6667	33.3333	16.6667	33.3333
Europe	Acinetobacter baumannii	Sputum	Ceftazidime	France,Portugal	Italy	Greece	Czech Republic,Spain	6	2	1	1	2	33.3333	16.6667	16.6667	33.3333
Europe	Acinetobacter baumannii	Sputum	Meropenem	France,Portugal	Greece,Italy	Czech Republic	Spain	6	2	2	1	1	33.3333	33.3333	16.6667	16.6667
Europe	Acinetobacter baumannii	Sputum	Amikacin	France,Portugal	Greece,Italy	Czech Republic	Spain	6	2	2	1	1	33.3333	33.3333	16.6667	16.6667
Europe	Acinetobacter baumannii	Sputum	Cefepime	France,Portugal	Italy	Czech Republic,Greece	Spain	6	2	1	2	1	33.3333	16.6667	33.3333	16.6667
Europe	Acinetobacter baumannii	Sputum	Levofloxacin	France,Portugal	Greece,Italy	Czech Republic	Spain	6	2	2	1	1	33.3333	33.3333	16.6667	16.6667
Europe	Acinetobacter baumannii	Sputum	Piperacillin.tazobactam	France,Portugal	Italy	Czech Republic,Greece	Spain	6	2	1	2	1	33.3333	16.6667	33.3333	16.6667
Europe	Staphylococcus aureus (MRSA)	Blood	Levofloxacin	France	Croatia,Italy	Germany,Greece,Spain,United Kingdom	Belgium,Hungary,Poland,Portugal	11	1	2	4	4	9.09091	18.1818	36.3636	36.3636
Europe	Staphylococcus aureus (MRSA)	Urine	Clindamycin				France,Italy	2	0	0	0	2	0	0	0	100
Europe	Staphylococcus aureus (MRSA)	Urine	Erythromycin			France,Italy		2	0	0	2	0	0	0	100	0
Europe	Staphylococcus aureus (MRSA)	Urine	Minocycline				Belgium,Czech Republic,France,Germany,Greece,Hungary,Italy,Poland,Portugal,Spain,United Kingdom	11	0	0	0	11	0	0	0	100
Europe	Staphylococcus aureus (MRSA)	Urine	Levofloxacin			France,Italy		2	0	0	2	0	0	0	100	0
Europe	Staphylococcus aureus (MRSA)	Wound	Linezolid		Greece,Italy	Czech Republic,France,Germany,Hungary,Poland,Portugal,Romania,Spain,United Kingdom		11	0	2	9	0	0	18.1818	81.8182	0
Europe	Staphylococcus aureus (MRSA)	Wound	Ceftaroline			Hungary,Italy,Poland,Portugal,Spain	Czech Republic,France,Germany,Greece,Romania,United Kingdom	11	0	0	5	6	0	0	45.4545	54.5455
Europe	Staphylococcus aureus (MRSA)	Wound	Levofloxacin	France,Hungary	Italy,Poland,Portugal,United Kingdom	Greece,Romania	Czech Republic,Germany,Spain	11	2	4	2	3	18.1818	36.3636	18.1818	27.2727
Europe	Staphylococcus aureus (MRSA)	Wound	Minocycline				Belgium,Croatia,Czech Republic,Denmark,France,Germany,Greece,Hungary,Italy,Poland,Portugal,Romania,Russia,Spain,United Kingdom	15	0	0	0	15	0	0	0	100
Europe	Staphylococcus aureus (MRSA)	Wound	Teicoplanin			Germany,Greece,Italy,Poland,Portugal,Romania,Spain,United Kingdom	Czech Republic,France,Hungary	11	0	0	8	3	0	0	72.7273	27.2727
Europe	Staphylococcus aureus (MRSA)	Wound	Clindamycin			Germany,Greece,Hungary,Poland,Portugal,Spain,United Kingdom	Czech Republic,France,Italy,Romania	11	0	0	7	4	0	0	63.6364	36.3636
Europe	Staphylococcus aureus (MRSA)	Wound	Erythromycin	France,Portugal	Hungary,United Kingdom	Czech Republic,Greece,Italy,Poland,Romania	Germany,Spain	11	2	2	5	2	18.1818	18.1818	45.4545	18.1818
Europe	Staphylococcus aureus (MRSA)	Sputum	Erythromycin	Italy	Czech Republic,Spain	France	Portugal	5	1	2	1	1	20	40	20	20
Europe	Staphylococcus aureus (MRSA)	Sputum	Minocycline				Belgium,Czech Republic,France,Germany,Greece,Hungary,Italy,Poland,Portugal,Russia,Spain,United Kingdom	12	0	0	0	12	0	0	0	100
Europe	Staphylococcus aureus (MRSA)	Sputum	Oxacillin				Czech Republic,France,Italy,Portugal,Spain	5	0	0	0	5	0	0	0	100
Europe	Staphylococcus aureus (MRSA)	Sputum	Ceftaroline		Italy,Portugal	Czech Republic	France,Spain	5	0	2	1	2	0	40	20	40
Europe	Staphylococcus aureus (MRSA)	Sputum	Linezolid			Portugal,Spain	Czech Republic,France,Italy	5	0	0	2	3	0	0	40	60
Europe	Staphylococcus aureus (MRSA)	Sputum	Teicoplanin				Czech Republic,France,Italy,Portugal,Spain	5	0	0	0	5	0	0	0	100
Europe	Staphylococcus aureus (MRSA)	Sputum	Clindamycin		Spain	Czech Republic,Italy,Portugal	France	5	0	1	3	1	0	20	60	20
Europe	Staphylococcus aureus (MRSA)	Sputum	Levofloxacin	France,Italy	Portugal,Spain	Czech Republic		5	2	2	1	0	40	40	20	0
Europe	Staphylococcus aureus (MSSA)	Blood	Levofloxacin	United Kingdom	Czech Republic	Belgium,Croatia,France,Germany,Poland,Spain	Denmark,Greece,Hungary,Italy,Netherlands,Portugal,Switzerland	15	1	1	6	7	6.66667	6.66667	40	46.6667
Europe	Staphylococcus aureus (MSSA)	Blood	Linezolid			Czech Republic,Denmark,France,Germany,Italy,Netherlands,Poland,Portugal,Spain,Switzerland,United Kingdom	Belgium,Croatia,Greece,Hungary	15	0	0	11	4	0	0	73.3333	26.6667
Europe	Staphylococcus aureus (MSSA)	Urine	Levofloxacin	France		Belgium,Portugal	Germany	4	1	0	2	1	25	0	50	25
Europe	Staphylococcus aureus (MSSA)	Urine	Clindamycin		Belgium	Germany	France,Portugal	4	0	1	1	2	0	25	25	50
Europe	Staphylococcus aureus (MSSA)	Urine	Erythromycin			Germany,Portugal	Belgium,France	4	0	0	2	2	0	0	50	50
Europe	Staphylococcus aureus (MSSA)	Urine	Minocycline				Belgium,Czech Republic,France,Germany,Greece,Portugal,Spain	7	0	0	0	7	0	0	0	100
Europe	Staphylococcus aureus (MSSA)	Wound	Oxacillin				Belgium,Czech Republic,France,Germany,Greece,Hungary,Italy,Netherlands,Poland,Portugal,Spain,United Kingdom	12	0	0	0	12	0	0	0	100
Europe	Staphylococcus aureus (MSSA)	Wound	Erythromycin	Germany,Greece	Belgium,Italy	France,Hungary,Netherlands,Portugal,Spain,United Kingdom	Czech Republic,Poland	12	2	2	6	2	16.6667	16.6667	50	16.6667
Europe	Staphylococcus aureus (MSSA)	Wound	Minocycline				Belgium,Croatia,Czech Republic,Denmark,France,Germany,Greece,Hungary,Italy,Netherlands,Poland,Portugal,Russia,Spain,Switzerland,United Kingdom	16	0	0	0	16	0	0	0	100
Europe	Staphylococcus aureus (MSSA)	Wound	Linezolid			Croatia,Czech Republic,France,Germany,Greece,Hungary,Italy,Netherlands,Poland,Portugal,Spain,Switzerland,United Kingdom	Belgium	14	0	0	13	1	0	0	92.8571	7.14286
Europe	Staphylococcus aureus (MSSA)	Wound	Clindamycin	Poland		Belgium,Czech Republic,Spain	France,Germany,Greece,Hungary,Italy,Netherlands,Portugal,United Kingdom	12	1	0	3	8	8.33333	0	25	66.6667
Europe	Staphylococcus aureus (MSSA)	Wound	Levofloxacin	Croatia,France	Greece,Italy,Spain	Hungary,Netherlands,Poland,Portugal,Switzerland,United Kingdom	Belgium,Czech Republic,Germany	14	2	3	6	3	14.2857	21.4286	42.8571	21.4286
Europe	Staphylococcus aureus (MSSA)	Sputum	Clindamycin	Czech Republic	Italy,United Kingdom	France,Spain	Belgium,Germany,Netherlands,Portugal	9	1	2	2	4	11.1111	22.2222	22.2222	44.4444
Europe	Staphylococcus aureus (MSSA)	Sputum	Erythromycin	United Kingdom	Italy,Portugal	Belgium,Czech Republic,France,Germany,Netherlands,Spain		9	1	2	6	0	11.1111	22.2222	66.6667	0
Europe	Staphylococcus aureus (MSSA)	Sputum	Oxacillin				Belgium,Czech Republic,France,Germany,Italy,Netherlands,Portugal,Spain,United Kingdom	9	0	0	0	9	0	0	0	100
Europe	Staphylococcus aureus (MSSA)	Sputum	Levofloxacin	France	Germany,Italy	Croatia,Czech Republic,Netherlands	Belgium,Portugal,Spain,United Kingdom	10	1	2	3	4	10	20	30	40
Europe	Staphylococcus aureus (MSSA)	Sputum	Linezolid		Croatia,Czech Republic,France,Italy,Spain	Belgium,Germany,Netherlands,United Kingdom	Portugal	10	0	5	4	1	0	50	40	10
Europe	Staphylococcus aureus (MSSA)	Sputum	Minocycline				Belgium,Croatia,Czech Republic,Denmark,France,Germany,Greece,Hungary,Italy,Netherlands,Portugal,Russia,Spain,United Kingdom	14	0	0	0	14	0	0	0	100
Europe	Enterococcus faecium	Blood	Levofloxacin	Belgium,Spain	United Kingdom	Croatia,France,Germany	Italy,Switzerland	8	2	1	3	2	25	12.5	37.5	25
Europe	Enterococcus faecium	Blood	Linezolid		Croatia,France,Italy	Germany,Spain,Switzerland,United Kingdom	Belgium	8	0	3	4	1	0	37.5	50	12.5
Europe	Enterococcus faecium	Blood	Penicillin				Belgium,Croatia,France,Germany,Greece,Italy,Spain,Switzerland,United Kingdom	9	0	0	0	9	0	0	0	100
Europe	Enterococcus faecium	Blood	Ampicillin			Belgium,Croatia,France,Germany,Italy,Spain,Switzerland,United Kingdom		8	0	0	8	0	0	0	100	0
Europe	Enterococcus faecium	Blood	Minocycline				Belgium,Croatia,France,Germany,Greece,Italy,Spain,Switzerland,United Kingdom	9	0	0	0	9	0	0	0	100
Europe	Enterococcus faecium	Blood	Vancomycin	Belgium	United Kingdom	Croatia,Italy,Spain,Switzerland	France,Germany	8	1	1	4	2	12.5	12.5	50	25
Europe	Enterococcus faecium	Urine	Levofloxacin			Belgium,France,Portugal,Switzerland	Greece,Italy,Spain	7	0	0	4	3	0	0	57.1429	42.8571
Europe	Enterococcus faecium	Urine	Linezolid		Belgium,France,Italy	Greece,Portugal,Spain,Switzerland		7	0	3	4	0	0	42.8571	57.1429	0
Europe	Enterococcus faecium	Urine	Minocycline				Belgium,France,Germany,Greece,Italy,Portugal,Spain,Switzerland	8	0	0	0	8	0	0	0	100
Europe	Enterococcus faecium	Urine	Vancomycin	Belgium,Switzerland	France,Portugal	Italy,Spain	Greece	7	2	2	2	1	28.5714	28.5714	28.5714	14.2857
Europe	Enterococcus faecium	Urine	Ampicillin			Belgium,France,Portugal	Greece,Italy,Spain,Switzerland	7	0	0	3	4	0	0	42.8571	57.1429
Europe	Enterococcus faecium	Wound	Ampicillin	Germany,Italy	Czech Republic	Spain		4	2	1	1	0	50	25	25	0
Europe	Enterococcus faecium	Wound	Minocycline				Czech Republic,Germany,Greece,Italy,Netherlands,Spain	6	0	0	0	6	0	0	0	100
Europe	Enterococcus faecium	Wound	Vancomycin	Spain	Italy	Germany	Czech Republic	4	1	1	1	1	25	25	25	25
Europe	Enterococcus faecium	Wound	Linezolid			Czech Republic,Germany,Italy,Spain		4	0	0	4	0	0	0	100	0
Europe	Enterococcus faecium	Wound	Levofloxacin	Spain	Czech Republic	Germany,Italy		4	1	1	2	0	25	25	50	0
Europe	Enterococcus faecium	Sputum	Minocycline				Czech Republic	1	0	0	0	1	0	0	0	100
Europe	Enterobacter species with cloacae	Blood	Amikacin	Belgium,Netherlands	France,Portugal	Greece,Poland,Switzerland,United Kingdom	Croatia,Germany,Italy,Spain	12	2	2	4	4	16.6667	16.6667	33.3333	33.3333
Europe	Enterobacter species with cloacae	Blood	Ampicillin			France,Germany,Netherlands,Spain	Belgium,Croatia,Greece,Italy,Poland,Portugal,Switzerland,United Kingdom	12	0	0	4	8	0	0	33.3333	66.6667
Europe	Enterobacter species with cloacae	Blood	Piperacillin.tazobactam	Italy,Portugal,United Kingdom	France,Netherlands,Poland		Belgium,Croatia,Germany,Greece,Spain,Switzerland	12	3	3	0	6	25	25	0	50
Europe	Enterobacter species with cloacae	Blood	Minocycline				Belgium,Croatia,France,Germany,Greece,Italy,Portugal,Spain,Switzerland,United Kingdom	10	0	0	0	10	0	0	0	100
Europe	Enterobacter species with cloacae	Blood	Levofloxacin	Italy	France	Netherlands,Poland,Spain,Switzerland,United Kingdom	Belgium,Croatia,Germany,Greece,Portugal	12	1	1	5	5	8.33333	8.33333	41.6667	41.6667
Europe	Enterobacter species with cloacae	Blood	Tigecycline	Greece	Croatia,Netherlands	Belgium,France,Portugal,Spain	Germany,Italy,Poland,Switzerland,United Kingdom	12	1	2	4	5	8.33333	16.6667	33.3333	41.6667
Europe	Enterobacter species with cloacae	Blood	Cefepime	Belgium,Portugal	Greece,Spain	Croatia,Germany,Netherlands,Poland	France,Italy,Switzerland,United Kingdom	12	2	2	4	4	16.6667	16.6667	33.3333	33.3333
Europe	Enterobacter species with cloacae	Blood	Amoxycillin.clavulanate	Germany,Netherlands,Portugal,United Kingdom	Croatia,Italy,Poland,Spain	France,Greece	Belgium,Switzerland	12	4	4	2	2	33.3333	33.3333	16.6667	16.6667
Europe	Enterobacter species with cloacae	Blood	Meropenem		Spain	Belgium,France,Netherlands	Croatia,Germany,Greece,Italy,Poland,Portugal,Switzerland,United Kingdom	12	0	1	3	8	0	8.33333	25	66.6667
Europe	Enterobacter species with cloacae	Blood	Ceftriaxone				Belgium,Croatia,France,Germany,Greece,Italy,Netherlands,Portugal,Spain,Switzerland,United Kingdom	11	0	0	0	11	0	0	0	100
Europe	Enterobacter species with cloacae	Urine	Ampicillin	Spain		Croatia,Italy,Poland	Belgium,France,Portugal,Switzerland	8	1	0	3	4	12.5	0	37.5	50
Europe	Enterobacter species with cloacae	Urine	Piperacillin.tazobactam	Croatia,Spain	Italy	Poland,Portugal	Belgium,France,Switzerland	8	2	1	2	3	25	12.5	25	37.5
Europe	Enterobacter species with cloacae	Urine	Amikacin	Croatia,Portugal	France,Italy	Switzerland	Belgium,Poland,Spain	8	2	2	1	3	25	25	12.5	37.5
Europe	Enterobacter species with cloacae	Urine	Minocycline				Belgium,Croatia,Czech Republic,France,Germany,Greece,Ireland,Italy,Netherlands,Portugal,Spain,Switzerland	12	0	0	0	12	0	0	0	100
Europe	Enterobacter species with cloacae	Urine	Levofloxacin	Croatia	Belgium,Italy	France,Spain,Switzerland	Poland,Portugal	8	1	2	3	2	12.5	25	37.5	25
Europe	Enterobacter species with cloacae	Urine	Cefepime	Portugal	France	Croatia	Belgium,Italy,Poland,Spain,Switzerland	8	1	1	1	5	12.5	12.5	12.5	62.5
Europe	Enterobacter species with cloacae	Urine	Tigecycline		Belgium,Portugal,Switzerland	France,Spain	Croatia,Italy,Poland	8	0	3	2	3	0	37.5	25	37.5
Europe	Enterobacter species with cloacae	Urine	Ceftazidime	Croatia,Spain	Italy	France,Poland,Portugal	Belgium,Switzerland	8	2	1	3	2	25	12.5	37.5	25
Europe	Enterobacter species with cloacae	Urine	Meropenem	Spain	France,Italy	Croatia,Switzerland	Belgium,Poland,Portugal	8	1	2	2	3	12.5	25	25	37.5
Europe	Enterobacter species with cloacae	Urine	Ceftriaxone				Belgium,Croatia,Czech Republic,France,Germany,Greece,Ireland,Italy,Netherlands,Portugal,Spain,Switzerland	12	0	0	0	12	0	0	0	100
Europe	Enterobacter species with cloacae	Urine	Amoxycillin.clavulanate	Switzerland	Spain	Belgium,Croatia,France,Italy,Portugal	Poland	8	1	1	5	1	12.5	12.5	62.5	12.5
Europe	Enterobacter species with cloacae	Wound	Amoxycillin.clavulanate	Germany,Netherlands,United Kingdom	Belgium,Portugal	Hungary,Switzerland	Croatia,Czech Republic,Italy,Poland,Spain	12	3	2	2	5	25	16.6667	16.6667	41.6667
Europe	Enterobacter species with cloacae	Wound	Ceftriaxone				Belgium,Croatia,Czech Republic,France,Germany,Greece,Italy,Netherlands,Portugal,Spain,Switzerland,United Kingdom	12	0	0	0	12	0	0	0	100
Europe	Enterobacter species with cloacae	Wound	Meropenem	Germany,Spain	Czech Republic	Italy,United Kingdom	Belgium,Croatia,Hungary,Netherlands,Poland,Portugal,Switzerland	12	2	1	2	7	16.6667	8.33333	16.6667	58.3333
Europe	Enterobacter species with cloacae	Wound	Ceftazidime		Czech Republic	Hungary,Poland,Portugal,Switzerland,United Kingdom	Belgium,Croatia,Germany,Italy,Netherlands,Spain	12	0	1	5	6	0	8.33333	41.6667	50
Europe	Enterobacter species with cloacae	Wound	Tigecycline		Germany,Hungary,Portugal,Switzerland,United Kingdom	Croatia,Italy,Netherlands,Spain	Belgium,Czech Republic,Poland	12	0	5	4	3	0	41.6667	33.3333	25
Europe	Enterobacter species with cloacae	Wound	Cefepime	Belgium,Germany	United Kingdom	Poland,Portugal	Croatia,Czech Republic,Hungary,Italy,Netherlands,Spain,Switzerland	12	2	1	2	7	16.6667	8.33333	16.6667	58.3333
Europe	Enterobacter species with cloacae	Wound	Minocycline				Belgium,Croatia,Czech Republic,France,Germany,Greece,Italy,Netherlands,Spain,Switzerland	10	0	0	0	10	0	0	0	100
Europe	Enterobacter species with cloacae	Wound	Levofloxacin	Hungary,United Kingdom	Belgium,Spain	Germany,Italy	Croatia,Czech Republic,Netherlands,Poland,Portugal,Switzerland	12	2	2	2	6	16.6667	16.6667	16.6667	50
Europe	Enterobacter species with cloacae	Wound	Amikacin		Belgium,Czech Republic,Poland,Spain,Switzerland,United Kingdom	Croatia,Germany,Hungary,Italy	Netherlands,Portugal	12	0	6	4	2	0	50	33.3333	16.6667
Europe	Enterobacter species with cloacae	Wound	Ampicillin	Spain		Belgium,Czech Republic,Poland,Switzerland,United Kingdom	Croatia,Germany,Hungary,Italy,Netherlands,Portugal	12	1	0	5	6	8.33333	0	41.6667	50
Europe	Enterobacter species with cloacae	Wound	Piperacillin.tazobactam	Portugal,Spain	Belgium,Czech Republic,Italy	Hungary,Poland,Switzerland	Croatia,Germany,Netherlands,United Kingdom	12	2	3	3	4	16.6667	25	25	33.3333
Europe	Enterobacter species with cloacae	Sputum	Tigecycline		Belgium,Ireland,Portugal,United Kingdom	Czech Republic,Italy,Spain	France,Germany,Switzerland	10	0	4	3	3	0	40	30	30
Europe	Enterobacter species with cloacae	Sputum	Piperacillin.tazobactam	Belgium,Germany,Italy	Ireland,Switzerland	France	Czech Republic,Portugal,Spain,United Kingdom	10	3	2	1	4	30	20	10	40
Europe	Enterobacter species with cloacae	Sputum	Amikacin		Belgium,France,Portugal,Spain,Switzerland,United Kingdom	Ireland,Italy	Czech Republic,Germany	10	0	6	2	2	0	60	20	20
Europe	Enterobacter species with cloacae	Sputum	Ampicillin	Belgium,Italy,United Kingdom	Portugal	Ireland,Switzerland	Czech Republic,France,Germany,Spain	10	3	1	2	4	30	10	20	40
Europe	Enterobacter species with cloacae	Sputum	Ceftazidime	Germany,Italy,United Kingdom	Czech Republic,Switzerland	France,Ireland	Belgium,Portugal,Spain	10	3	2	2	3	30	20	20	30
Europe	Enterobacter species with cloacae	Sputum	Minocycline				Belgium,Czech Republic,France,Germany,Ireland,Italy,Netherlands,Spain,Switzerland,United Kingdom	10	0	0	0	10	0	0	0	100
Europe	Enterobacter species with cloacae	Sputum	Meropenem		Spain	Germany,Ireland,Italy,Portugal,United Kingdom	Belgium,Czech Republic,France,Switzerland	10	0	1	5	4	0	10	50	40
Europe	Enterobacter species with cloacae	Sputum	Levofloxacin	Belgium,Switzerland	Czech Republic,Portugal	Germany,Ireland,Spain	France,Italy,United Kingdom	10	2	2	3	3	20	20	30	30
Europe	Enterobacter species with cloacae	Sputum	Cefepime	Belgium,Switzerland	Portugal	France,Germany,Italy	Czech Republic,Ireland,Spain,United Kingdom	10	2	1	3	4	20	10	30	40
Europe	Enterobacter species with cloacae	Sputum	Amoxycillin.clavulanate	Germany,Ireland	Belgium,Czech Republic,Switzerland	Italy,Spain	France,Portugal,United Kingdom	10	2	3	2	3	20	30	20	30
Europe	Enterobacter species with cloacae	Sputum	Ceftriaxone				Belgium,Czech Republic,France,Germany,Ireland,Italy,Netherlands,Portugal,Spain,Switzerland,United Kingdom	11	0	0	0	11	0	0	0	100
Europe	Enterobacter species without cloacae	Blood	Cefepime			Germany		1	0	0	1	0	0	0	100	0
Europe	Enterobacter species without cloacae	Blood	Minocycline				France,Italy,Spain,United Kingdom	4	0	0	0	4	0	0	0	100
Europe	Enterobacter species without cloacae	Blood	Piperacillin.tazobactam			Germany		1	0	0	1	0	0	0	100	0
Europe	Enterobacter species without cloacae	Blood	Ampicillin			Germany		1	0	0	1	0	0	0	100	0
Europe	Enterobacter species without cloacae	Blood	Levofloxacin			Germany		1	0	0	1	0	0	0	100	0
Europe	Enterobacter species without cloacae	Blood	Ceftriaxone				France,Italy,Spain,United Kingdom	4	0	0	0	4	0	0	0	100
Europe	Enterobacter species without cloacae	Blood	Amikacin			Germany		1	0	0	1	0	0	0	100	0
Europe	Enterobacter species without cloacae	Blood	Amoxycillin.clavulanate			Germany		1	0	0	1	0	0	0	100	0
Europe	Enterobacter species without cloacae	Blood	Meropenem			Germany		1	0	0	1	0	0	0	100	0
Europe	Enterobacter species without cloacae	Blood	Tigecycline				Germany	1	0	0	0	1	0	0	0	100
Europe	Enterobacter species without cloacae	Urine	Minocycline				Belgium,Germany,Italy,Spain	4	0	0	0	4	0	0	0	100
Europe	Enterobacter species without cloacae	Urine	Ceftriaxone				Belgium,Germany,Italy,Portugal,Spain	5	0	0	0	5	0	0	0	100
Europe	Enterobacter species without cloacae	Wound	Meropenem			Spain		1	0	0	1	0	0	0	100	0
Europe	Enterobacter species without cloacae	Wound	Tigecycline				Spain	1	0	0	0	1	0	0	0	100
Europe	Enterobacter species without cloacae	Wound	Ceftazidime			Spain		1	0	0	1	0	0	0	100	0
Europe	Enterobacter species without cloacae	Wound	Ceftriaxone				Belgium,Czech Republic,Germany,Spain	4	0	0	0	4	0	0	0	100
Europe	Enterobacter species without cloacae	Wound	Amikacin			Spain		1	0	0	1	0	0	0	100	0
Europe	Enterobacter species without cloacae	Wound	Amoxycillin.clavulanate			Spain		1	0	0	1	0	0	0	100	0
Europe	Enterobacter species without cloacae	Wound	Piperacillin.tazobactam			Spain		1	0	0	1	0	0	0	100	0
Europe	Enterobacter species without cloacae	Wound	Ampicillin			Spain		1	0	0	1	0	0	0	100	0
Europe	Enterobacter species without cloacae	Wound	Levofloxacin			Spain		1	0	0	1	0	0	0	100	0
Europe	Enterobacter species without cloacae	Wound	Cefepime			Spain		1	0	0	1	0	0	0	100	0
Europe	Enterobacter species without cloacae	Sputum	Ampicillin			Spain		1	0	0	1	0	0	0	100	0
Europe	Enterobacter species without cloacae	Sputum	Tigecycline			Spain		1	0	0	1	0	0	0	100	0
Europe	Enterobacter species without cloacae	Sputum	Amikacin			Spain		1	0	0	1	0	0	0	100	0
Europe	Enterobacter species without cloacae	Sputum	Piperacillin.tazobactam			Spain		1	0	0	1	0	0	0	100	0
Europe	Enterobacter species without cloacae	Sputum	Ceftazidime			Spain		1	0	0	1	0	0	0	100	0
Europe	Enterobacter species without cloacae	Sputum	Minocycline				Czech Republic,Italy,Spain	3	0	0	0	3	0	0	0	100
Europe	Enterobacter species without cloacae	Sputum	Ceftriaxone				Czech Republic,Italy,Spain	3	0	0	0	3	0	0	0	100
Europe	Enterobacter species without cloacae	Sputum	Levofloxacin			Spain		1	0	0	1	0	0	0	100	0
Europe	Enterobacter species without cloacae	Sputum	Meropenem				Spain	1	0	0	0	1	0	0	0	100
Europe	Enterobacter species without cloacae	Sputum	Amoxycillin.clavulanate			Spain		1	0	0	1	0	0	0	100	0
Europe	Enterobacter species without cloacae	Sputum	Cefepime			Spain		1	0	0	1	0	0	0	100	0
Europe	Enterobacter cloacae	Blood	Amoxycillin.clavulanate	Belgium,Croatia,Germany,United Kingdom	Italy,Poland,Spain	France,Portugal	Greece	10	4	3	2	1	40	30	20	10
Europe	Enterobacter cloacae	Blood	Tigecycline		Croatia,France,Poland,Spain,United Kingdom	Belgium,Greece	Germany,Italy,Portugal	10	0	5	2	3	0	50	20	30
Europe	Enterobacter cloacae	Blood	Cefepime	Belgium,Spain	France,Greece	Croatia,Germany	Italy,Poland,Portugal,United Kingdom	10	2	2	2	4	20	20	20	40
Europe	Enterobacter cloacae	Blood	Ceftriaxone				Belgium,Croatia,France,Germany,Greece,Italy,Netherlands,Portugal,Spain,Switzerland,United Kingdom	11	0	0	0	11	0	0	0	100
Europe	Enterobacter cloacae	Blood	Meropenem		Spain	France	Belgium,Croatia,Germany,Greece,Italy,Poland,Portugal,United Kingdom	10	0	1	1	8	0	10	10	80
Europe	Enterobacter cloacae	Blood	Amikacin	Belgium,France	Portugal	Greece,Poland,United Kingdom	Croatia,Germany,Italy,Spain	10	2	1	3	4	20	10	30	40
Europe	Enterobacter cloacae	Blood	Levofloxacin	Germany,Italy	Belgium,Spain	Poland,United Kingdom	Croatia,France,Greece,Portugal	10	2	2	2	4	20	20	20	40
Europe	Enterobacter cloacae	Blood	Ampicillin	Germany	Greece,Poland	Belgium,France,Italy,Spain,United Kingdom	Croatia,Portugal	10	1	2	5	2	10	20	50	20
Europe	Enterobacter cloacae	Blood	Minocycline				Belgium,Croatia,France,Germany,Greece,Italy,Portugal,Spain,Switzerland,United Kingdom	10	0	0	0	10	0	0	0	100
Europe	Enterobacter cloacae	Blood	Piperacillin.tazobactam	France,Spain,United Kingdom	Greece,Poland	Germany,Italy,Portugal	Belgium,Croatia	10	3	2	3	2	30	20	30	20
Europe	Enterobacter cloacae	Urine	Cefepime		France	Belgium,Poland	Italy,Spain	5	0	1	2	2	0	20	40	40
Europe	Enterobacter cloacae	Urine	Amoxycillin.clavulanate		Spain	Belgium,Italy,Poland	France	5	0	1	3	1	0	20	60	20
Europe	Enterobacter cloacae	Urine	Ceftazidime	Belgium,Spain	France,Italy	Poland		5	2	2	1	0	40	40	20	0
Europe	Enterobacter cloacae	Urine	Tigecycline		France,Italy	Belgium,Poland,Spain		5	0	2	3	0	0	40	60	0
Europe	Enterobacter cloacae	Urine	Ceftriaxone				Belgium,Croatia,Czech Republic,France,Germany,Greece,Ireland,Italy,Netherlands,Portugal,Spain,Switzerland	12	0	0	0	12	0	0	0	100
Europe	Enterobacter cloacae	Urine	Meropenem	Spain	France	Italy	Belgium,Poland	5	1	1	1	2	20	20	20	40
Europe	Enterobacter cloacae	Urine	Levofloxacin		Belgium	Italy	France,Poland,Spain	5	0	1	1	3	0	20	20	60
Europe	Enterobacter cloacae	Urine	Ampicillin	Italy	Belgium,Poland		France,Spain	5	1	2	0	2	20	40	0	40
Europe	Enterobacter cloacae	Urine	Amikacin	Belgium,Spain	France,Italy	Poland		5	2	2	1	0	40	40	20	0
Europe	Enterobacter cloacae	Urine	Minocycline				Belgium,Croatia,Czech Republic,France,Germany,Greece,Ireland,Italy,Netherlands,Portugal,Spain,Switzerland	12	0	0	0	12	0	0	0	100
Europe	Enterobacter cloacae	Urine	Piperacillin.tazobactam	Spain	France,Italy	Belgium,Poland		5	1	2	2	0	20	40	40	0
Europe	Enterobacter cloacae	Wound	Minocycline				Belgium,Croatia,Czech Republic,France,Germany,Greece,Italy,Netherlands,Spain,Switzerland	10	0	0	0	10	0	0	0	100
Europe	Enterobacter cloacae	Wound	Piperacillin.tazobactam	Portugal	Italy,Spain	Czech Republic,Hungary,Poland	Croatia,Germany,Netherlands	9	1	2	3	3	11.1111	22.2222	33.3333	33.3333
Europe	Enterobacter cloacae	Wound	Amikacin		Czech Republic,Italy,Netherlands,Poland,Portugal,Spain	Croatia,Germany	Hungary	9	0	6	2	1	0	66.6667	22.2222	11.1111
Europe	Enterobacter cloacae	Wound	Levofloxacin		Spain	Germany,Italy	Croatia,Czech Republic,Hungary,Netherlands,Poland,Portugal	9	0	1	2	6	0	11.1111	22.2222	66.6667
Europe	Enterobacter cloacae	Wound	Ampicillin	Hungary,Spain	Croatia,Czech Republic	Poland	Germany,Italy,Netherlands,Portugal	9	2	2	1	4	22.2222	22.2222	11.1111	44.4444
Europe	Enterobacter cloacae	Wound	Meropenem			Hungary,Italy,Spain	Croatia,Czech Republic,Germany,Netherlands,Poland,Portugal	9	0	0	3	6	0	0	33.3333	66.6667
Europe	Enterobacter cloacae	Wound	Ceftriaxone				Belgium,Croatia,Czech Republic,France,Germany,Greece,Italy,Netherlands,Portugal,Spain,Switzerland,United Kingdom	12	0	0	0	12	0	0	0	100
Europe	Enterobacter cloacae	Wound	Amoxycillin.clavulanate	Croatia	Italy	Hungary,Netherlands,Portugal,Spain	Czech Republic,Germany,Poland	9	1	1	4	3	11.1111	11.1111	44.4444	33.3333
Europe	Enterobacter cloacae	Wound	Tigecycline		Germany,Hungary,Italy,Spain	Croatia	Czech Republic,Netherlands,Poland,Portugal	9	0	4	1	4	0	44.4444	11.1111	44.4444
Europe	Enterobacter cloacae	Wound	Ceftazidime	Portugal	Italy,Spain	Croatia,Czech Republic,Germany,Hungary	Netherlands,Poland	9	1	2	4	2	11.1111	22.2222	44.4444	22.2222
Europe	Enterobacter cloacae	Wound	Cefepime		Spain		Croatia,Czech Republic,Germany,Hungary,Italy,Netherlands,Poland,Portugal	9	0	1	0	8	0	11.1111	0	88.8889
Europe	Enterobacter cloacae	Sputum	Ceftriaxone				Belgium,Czech Republic,France,Germany,Ireland,Italy,Netherlands,Portugal,Spain,Switzerland,United Kingdom	11	0	0	0	11	0	0	0	100
Europe	Enterobacter cloacae	Sputum	Meropenem		Germany,Spain	Czech Republic,United Kingdom	France	5	0	2	2	1	0	40	40	20
Europe	Enterobacter cloacae	Sputum	Amoxycillin.clavulanate	Germany	Czech Republic,Spain	United Kingdom	France	5	1	2	1	1	20	40	20	20
Europe	Enterobacter cloacae	Sputum	Cefepime		Spain,United Kingdom	Czech Republic	France,Germany	5	0	2	1	2	0	40	20	40
Europe	Enterobacter cloacae	Sputum	Minocycline				Belgium,Czech Republic,France,Germany,Ireland,Italy,Netherlands,Spain,Switzerland,United Kingdom	10	0	0	0	10	0	0	0	100
Europe	Enterobacter cloacae	Sputum	Levofloxacin		Czech Republic,France,United Kingdom	Spain	Germany	5	0	3	1	1	0	60	20	20
Europe	Enterobacter cloacae	Sputum	Ceftazidime	Germany,United Kingdom	Czech Republic,Spain	France		5	2	2	1	0	40	40	20	0
Europe	Enterobacter cloacae	Sputum	Piperacillin.tazobactam	Germany,United Kingdom	Czech Republic,Spain	France		5	2	2	1	0	40	40	20	0
Europe	Enterobacter cloacae	Sputum	Amikacin		Germany,Spain,United Kingdom	France	Czech Republic	5	0	3	1	1	0	60	20	20
Europe	Enterobacter cloacae	Sputum	Ampicillin			Czech Republic	France,Germany,Spain,United Kingdom	5	0	0	1	4	0	0	20	80
Europe	Enterobacter cloacae	Sputum	Tigecycline		Czech Republic,Germany	United Kingdom	France,Spain	5	0	2	1	2	0	40	20	40
Europe	Klebsiella aerogenes	Blood	Minocycline				Belgium,France,Germany,Greece,Italy,Spain,Switzerland,United Kingdom	8	0	0	0	8	0	0	0	100
Europe	Klebsiella aerogenes	Blood	Piperacillin.tazobactam	Belgium	France	Portugal,United Kingdom	Italy,Spain	6	1	1	2	2	16.6667	16.6667	33.3333	33.3333
Europe	Klebsiella aerogenes	Blood	Cefepime		Italy	Portugal,United Kingdom	Belgium,France,Spain	6	0	1	2	3	0	16.6667	33.3333	50
Europe	Klebsiella aerogenes	Blood	Amoxycillin.clavulanate	Italy		United Kingdom	Belgium,France,Portugal,Spain	6	1	0	1	4	16.6667	0	16.6667	66.6667
Europe	Klebsiella aerogenes	Blood	Ampicillin	Belgium	Portugal	United Kingdom	France,Italy,Spain	6	1	1	1	3	16.6667	16.6667	16.6667	50
Europe	Klebsiella aerogenes	Blood	Tigecycline				Belgium,France,Italy,Portugal,Spain,United Kingdom	6	0	0	0	6	0	0	0	100
Europe	Klebsiella aerogenes	Blood	Levofloxacin	Spain	Belgium,Italy	Portugal,United Kingdom	France	6	1	2	2	1	16.6667	33.3333	33.3333	16.6667
Europe	Klebsiella aerogenes	Blood	Amikacin	France,Spain	United Kingdom	Belgium	Italy,Portugal	6	2	1	1	2	33.3333	16.6667	16.6667	33.3333
Europe	Klebsiella aerogenes	Blood	Meropenem		Italy	France	Belgium,Portugal,Spain,United Kingdom	6	0	1	1	4	0	16.6667	16.6667	66.6667
Europe	Klebsiella aerogenes	Blood	Ceftriaxone				Belgium,France,Germany,Greece,Italy,Portugal,Spain,Switzerland,United Kingdom	9	0	0	0	9	0	0	0	100
Europe	Klebsiella aerogenes	Urine	Minocycline				Belgium,Croatia,France,Germany,Italy,Netherlands,Portugal,Spain,Switzerland	9	0	0	0	9	0	0	0	100
Europe	Klebsiella aerogenes	Urine	Piperacillin.tazobactam		Belgium		France,Italy	3	0	1	0	2	0	33.3333	0	66.6667
Europe	Klebsiella aerogenes	Urine	Cefepime			Belgium,France,Italy		3	0	0	3	0	0	0	100	0
Europe	Klebsiella aerogenes	Urine	Levofloxacin	France	Belgium,Italy			3	1	2	0	0	33.3333	66.6667	0	0
Europe	Klebsiella aerogenes	Urine	Amoxycillin.clavulanate			France	Belgium,Italy	3	0	0	1	2	0	0	33.3333	66.6667
Europe	Klebsiella aerogenes	Urine	Ampicillin	France	Italy	Belgium		3	1	1	1	0	33.3333	33.3333	33.3333	0
Europe	Klebsiella aerogenes	Urine	Ceftazidime		Italy	France	Belgium	3	0	1	1	1	0	33.3333	33.3333	33.3333
Europe	Klebsiella aerogenes	Urine	Ceftriaxone				Belgium,Croatia,France,Germany,Italy,Netherlands,Portugal,Spain,Switzerland	9	0	0	0	9	0	0	0	100
Europe	Klebsiella aerogenes	Urine	Amikacin		Belgium,France	Italy		3	0	2	1	0	0	66.6667	33.3333	0
Europe	Klebsiella aerogenes	Urine	Meropenem			Belgium,France,Italy		3	0	0	3	0	0	0	100	0
Europe	Klebsiella aerogenes	Wound	Amikacin			Belgium,France,Italy		3	0	0	3	0	0	0	100	0
Europe	Klebsiella aerogenes	Wound	Meropenem		Belgium,France	Italy		3	0	2	1	0	0	66.6667	33.3333	0
Europe	Klebsiella aerogenes	Wound	Ceftriaxone				Belgium,France,Germany,Greece,Italy,Netherlands,Portugal,Spain	8	0	0	0	8	0	0	0	100
Europe	Klebsiella aerogenes	Wound	Amoxycillin.clavulanate			Belgium	France,Italy	3	0	0	1	2	0	0	33.3333	66.6667
Europe	Klebsiella aerogenes	Wound	Ampicillin		France		Belgium,Italy	3	0	1	0	2	0	33.3333	0	66.6667
Europe	Klebsiella aerogenes	Wound	Tigecycline				Belgium,France,Italy	3	0	0	0	3	0	0	0	100
Europe	Klebsiella aerogenes	Wound	Ceftazidime	Belgium	France	Italy		3	1	1	1	0	33.3333	33.3333	33.3333	0
Europe	Klebsiella aerogenes	Wound	Levofloxacin		Belgium		France,Italy	3	0	1	0	2	0	33.3333	0	66.6667
Europe	Klebsiella aerogenes	Wound	Minocycline				Belgium,Germany,Greece,Spain	4	0	0	0	4	0	0	0	100
Europe	Klebsiella aerogenes	Wound	Piperacillin.tazobactam			Italy	Belgium,France	3	0	0	1	2	0	0	33.3333	66.6667
Europe	Klebsiella aerogenes	Wound	Cefepime		Belgium	France,Italy		3	0	1	2	0	0	33.3333	66.6667	0
Europe	Klebsiella aerogenes	Sputum	Ceftriaxone				Belgium,France,Italy,Netherlands,Spain,United Kingdom	6	0	0	0	6	0	0	0	100
Europe	Klebsiella aerogenes	Sputum	Meropenem			France,Italy,Spain	Belgium	4	0	0	3	1	0	0	75	25
Europe	Klebsiella aerogenes	Sputum	Minocycline				Belgium,France,Italy,Spain,United Kingdom	5	0	0	0	5	0	0	0	100
Europe	Klebsiella aerogenes	Sputum	Amoxycillin.clavulanate			Belgium,Spain	France,Italy	4	0	0	2	2	0	0	50	50
Europe	Klebsiella aerogenes	Sputum	Amikacin		France,Italy		Belgium,Spain	4	0	2	0	2	0	50	0	50
Europe	Klebsiella aerogenes	Sputum	Ampicillin	France	Belgium	Spain	Italy	4	1	1	1	1	25	25	25	25
Europe	Klebsiella aerogenes	Sputum	Ceftazidime	Belgium	Spain	France,Italy		4	1	1	2	0	25	25	50	0
Europe	Klebsiella aerogenes	Sputum	Levofloxacin	Italy	France	Belgium,Spain		4	1	1	2	0	25	25	50	0
Europe	Klebsiella aerogenes	Sputum	Cefepime	Spain	France		Belgium,Italy	4	1	1	0	2	25	25	0	50
Europe	Klebsiella aerogenes	Sputum	Piperacillin.tazobactam	Belgium		France	Italy,Spain	4	1	0	1	2	25	0	25	50
Europe	Klebsiella aerogenes	Sputum	Tigecycline			Belgium,Italy,Spain	France	4	0	0	3	1	0	0	75	25

## Sheet: S_Table_1
Supplementary Table 1- List of countries represented in the AMROrbit analysis
Argentina
Australia
Belgium
Brazil
Canada
Chile
China
Colombia
Croatia
Czech Republic
Denmark
France
Germany
Greece
Hong Kong
Hungary
Ireland
Israel
Italy
Japan
Kuwait
Mexico
Netherlands
Panama
Philippines
Poland
Portugal
Romania
Russia
South Africa
South Korea
Spain
Switzerland
Taiwan
Thailand
Turkey
United Kingdom
United States
Venezuela

## Sheet: regions
Supplementary Table 3a- Region-wise list of countries for senstivity analysis
Region	Countries
Africa & Middle East (4)	Israel, Kuwait, South Africa, Turkey
Americas (9)	Argentina, Brazil, Canada, Chile, Colombia, Mexico, Panama, United States, Venezuela
Asia (8)	Australia, China, Hong Kong, Japan, Korea South, Philippines, Taiwan, Thailand
Europe (18)	Belgium, Croatia, Czech Republic, Denmark, France, Germany, Greece, Hungary, Ireland, Italy, Netherlands, Poland, Portugal, Romania, Russia, Spain, Switzerland, United Kingdom

## Sheet: S_Table_4
Supplementary Table 4- Count of E. cloacae isolates with known AMPC data.
E.cloacae-AMPC (2014-2022)
Sample	Total isolates	Isolated with known AMPC data
Blood	3050	37
Urine	2679	47
Wound	3059	25
Sputum	1895	9
